# Supplementary material for: Transcriptome Analyses in BV2 Microglial Cells Following Treatment With Amino-Terminal Fragments of Apolipoprotein E
Source: Front Aging Neurosci. 2020 Aug 13;12:256. doi: 10.3389/fnagi.2020.00256 (PMC7456952; doi:10.3389/fnagi.2020.00256)
Supplement: Supplementary file 1 [file Table_1.XLSX]

## Sheet: 1.E4 gene profile
Gene Name	Fold Change	Experiment: All genes identified following treatment of BV2 cells with nApoE4 fragment
Il12b	714.947
Gm41236	691.622
Gbp5	671.785
Cxcl2	504.634
Ifi44	478.962
Hc	458.59
LOC102634900	337.227
Acod1	322.4
Adora2a	277.465
1700025C18Rik	268.24
Lad1	261.641
Gm41647	225.269
Serpinb2	219.424
Il1b	215.704
Zbp1	213.465
Gbp2	212.737
LOC105245043	199.354
Traf1	187.164
Il27	183.054
Cd69	181.955
Bcl2a1a	179.238
Cxcl1	175.999
Apol9a	167.261
Gm32296	164.247
Sele	162.802
Gm34804	160.497
Zfp811	147.927
1700003M07Rik	145.854
Ccl20	144.536
Gm32008	144.274
Gbp6	143.202
Csf3	140.9
Rnase10	140.622
Gm34571	137.261
Iigp1	123.035
Shbg	117.689
Rsad2	107.061
Vcam1	104.505
Lcn2	98.8078
Fas	95.4884
Gm16976	93.2955
Clca2	91.7985
Cmpk2	91.6258
Il7	90.2039
Vmn2r90	87.7939
Clec4e	87.7373
Rasgrp1	85.9017
Gm41145	83.695
Rtp4	83.3643
1700011B04Rik	82.8835
Gm12250	82.421
Rpl39l	82.1931
Gm19410	77.8255
Ifi205	75.2428
Gm33055	71.0722
Ppm1n	70.2351
Nos2	68.8546
Ifitm3	68.2231
Mir155hg	68.1554
Rnf165	66.5073
Parva	66.0641
Il1f6	64.5574
4930440I19Rik	64.2871
Saa3	64.1576
Gm32846	62.3894
Gm34746	60.4213
C1s1	60.292
Ccr7	59.0411
Cd40	56.5348
Ccrl2	56.4375
Itih1	50.3699
Gm33439	48.6036
Bcl2a1c	48.514
Batf	47.4882
BC023105	46.4563
Gm20139	46.1443
Dusp8	45.6239
Gbp2b	44.9244
Pglyrp3	43.9616
Apol9b	43.602
Misp	43.1883
Gm32357	43.1127
Gm9992	43.0332
Il23r	42.9747
Slco2a1	42.9171
Ly75	42.7703
Gm36778	42.7038
Mycl	42.6012
Ntng2	41.9958
Oasl2	41.8088
Il13ra2	39.9577
Cecr2	39.3784
Gm6093	39.2616
Gm26535	39.107
Ifit3	38.9155
G930009F23Rik	38.8608
Ptgs2os	38.5623
Isg15	38.4332
Mmp13	38.3288
Ccl22	38.0929
4930512H18Rik	37.5273
Etnk2	36.7819
Tnf	36.3717
Itgb8	36.0747
Oasl1	36.0453
Il1f9	35.7735
H2-Q6	35.5122
Eva1b	35.2726
Gm4951	34.5258
Fpr2	34.0576
Gbp4	34.0493
Bpifc	33.4626
Ifnb1	33.3153
C330024C12Rik	33.2537
Nat8	33.1579
Gm10432	32.8577
4930579C12Rik	31.6061
Gm8075	31.471
Tmem252	31.3441
Slfn5	31.3342
Parp14	30.4713
Rlbp1	30.3065
Gm31135	29.7407
LOC108168227	29.6842
4930524O08Rik	29.625
LOC108168675	29.2278
Gm38403	29.0345
Scube2	28.7899
Foxh1	28.523
Gm41608	28.4272
Srms	27.9871
Cdc42ep2	27.8529
Gm40773	27.8057
Kcnq2	27.771
LOC100862202	27.5537
Dtna	27.3945
4930519G04Rik	27.2409
Gpr84	26.9413
Slc7a11	26.9112
Ptgs2	26.803
Ankrd66	26.723
Bpi	26.6135
Serping1	26.3277
Gm36079	26.261
AW112010	25.9527
Tnnt2	25.8244
LOC108167381	25.7184
Cyp2d40	25.653
Gm34542	25.5989
Dxo	25.5514
Gm38825	25.4932
Gm26509	25.4786
Mmp10	25.3493
A530046M15Rik	25.3289
Lrrc6	25.3289
Gdnf	25.2975
Scube3	25.281
Slc19a3	25.1857
Gm30305	25.1221
LOC108168743	24.9384
Gm32650	24.8318
Gm41290	24.5921
Bcl2a1b	24.5222
Dlgap3	24.345
LOC102638388	23.7793
Xaf1	23.7684
LOC102638993	23.7645
Bcl2a1d	23.6405
Gm36161	23.6194
Panx3	23.6194
Tmem27	23.4952
Lipg	23.4907
Gm32231	23.3793
Upk3b	23.2823
Pde4b	22.985
Gm29890	22.8789
Zfp365	22.8518
Wdr20rt	22.6515
Plscr2	22.474
Gm20125	22.354
Gca	22.2774
LOC100039029	22.1704
Gm36669	21.9282
Gm35722	21.7034
Gm39933	21.7034
Gm14023	21.6418
Gm35748	21.5778
Gm6637	21.546
Gm36614	21.4873
H2-M2	21.4873
H2-T3	21.4873
Tnfrsf8	21.4672
Rdh8	21.4391
Ikbke	21.4345
Fpr1	21.0863
Ovol2	20.9302
Aqp3	20.8232
Hdc	20.765
A1cf	20.5361
Marco	20.4238
Atp6v1e2	20.1044
Hmx3	20.0615
Gm41910	19.9452
Il1a	19.9428
Gm30474	19.7812
Gm36153	19.7463
Mir222	19.6865
Gm24208	19.5855
Hdac11	19.5762
Gm39755	19.4694
4930522O17Rik	19.4309
4933433H22Rik	19.3775
Ddx60	19.1959
Pah	19.1571
Gm36598	19.079
Pamr1	18.9683
Plat	18.7804
3830432H09Rik	18.6971
Batf2	18.6429
Gdf15	18.6188
Slfn2	18.433
Lypd6b	18.3181
Mefv	18.305
D830026I12Rik	18.208
6530402F18Rik	18.1711
Gm39247	18.1074
Rab11fip1	18.0489
Rgs9	18.0288
Gm41724	17.9589
Gm29371	17.9262
Icosl	17.7127
Ampd3	17.495
LOC108168144	17.278
Gm40167	17.2635
Trim30c	17.2326
Gm40008	17.2078
LOC105247076	17.1545
Gm35551	17.0475
Gm38600	17.0351
Slc2a6	16.9622
Gm36233	16.8499
Gm34319	16.7926
Cdhr3	16.7337
Sh2d4a	16.6802
Gm14304	16.6206
Mmp14	16.3561
Ifi202b	16.315
Cacng8	16.293
Gm33566	16.2799
Nfkbiz	16.1306
2310001H17Rik	16.0421
Helz2	15.8853
Ehd1	15.8327
Gm40440	15.7927
Matn4	15.773
Gstt4	15.6745
Cfap58	15.6528
Cd38	15.6508
Olfr433	15.451
Ccr9	15.0875
Gm34080	15.046
C130080G10Rik	15.0125
Fbxo39	14.9395
Gm35037	14.9363
Nod2	14.8418
Gm26611	14.8302
4921509O07Rik	14.7891
Irf7	14.7809
Rnf213	14.7349
Ccl4	14.6227
Gbp3	14.6029
Nfkbie	14.5981
Gm30073	14.595
H2-Q7	14.581
Adamts7	14.552
Pou6f1	14.5183
Gm32202	14.5114
Cxcl16	14.4663
6030407O03Rik	14.0923
Il23a	14.0831
Dscaml1	13.9877
Thrb	13.9876
Susd4	13.9088
Slc6a4	13.804
Gm30767	13.796
Gm38766	13.7927
Tnn	13.7825
Rgs22	13.7504
Gm31957	13.7149
Gm10634	13.7145
Stx11	13.6808
Gm39086	13.5979
Kctd14	13.5375
Tnfsf10	13.4033
Sema3g	13.3594
Slfn8	13.2992
Gm39785	13.2983
Clec2d	13.2973
Tcp10b	13.2868
Met	13.2455
Muc16	13.1153
1700019E08Rik	13.0844
Tmem26	13.0415
Ctxn3	13.0388
Tnfaip3	13.0157
Lect2	13.0103
Csrp3	13.0053
Irf1	13.0008
Olfr461	12.9637
Inmt	12.9578
Tarm1	12.9533
Gucy2g	12.9171
Cartpt	12.8812
Acp5	12.6701
Il1rn	12.5914
Gm42252	12.408
Asprv1	12.396
Gfi1b	12.3885
Myc	12.3285
Cd300e	12.316
Phlda1	12.2942
Nlrp3	12.2468
Gm5486	12.2015
Tnfaip2	12.1859
Gm33800	12.0894
Icam1	12.0503
Muc4	12.0188
Gadd45a	11.8908
Syt2	11.8846
Mmp1b	11.8621
Edn1	11.8357
Rassf4	11.8213
Gxylt2	11.8194
Pla1a	11.7827
Mfsd7a	11.7403
Slc27a2	11.6652
Peli3	11.6493
Kcnh3	11.5569
Ceacam18	11.4876
Gm13398	11.3675
Dio2	11.259
Htr1f	11.0872
Mnda	11.0159
Pigz	11.0117
Tmem72	10.8799
Atp6v1g3	10.848
Plpp1	10.8419
Cnn3	10.8105
LOC102634128	10.7693
Gm36231	10.7134
1700123O12Rik	10.6799
Gm31882	10.6646
Mir221	10.6272
Nfkbia	10.5888
4921511I17Rik	10.5194
Gm34317	10.4829
Adtrp	10.4321
Cdc42bpg	10.3821
Ttc39c	10.3781
Mep1a	10.3665
Gm42192	10.3632
Pyhin1	10.3518
Ccl3	10.3355
Gm41235	10.3103
Socs1	10.2499
Dcbld2	10.2289
Gm35021	10.1154
1700108F19Rik	10.0811
Gm28710	10.0572
Zc3h12c	10.0489
Sh3tc2	9.99978
Gm32249	9.96206
Slamf1	9.95957
Gabrr2	9.87845
Gm41800	9.83283
Gm41927	9.81926
Relb	9.8156
Gm30464	9.80956
Ifit2	9.78577
Cflar	9.77906
Ggcx	9.75605
Gm30262	9.75383
Pkp1	9.64928
LOC108167623	9.62933
Gm8909	9.60787
Ccdc154	9.52048
Gm34630	9.51801
Smyd1	9.49556
Unc80	9.47165
Macc1	9.44113
Ptpn14	9.4262
LOC108167347	9.41741
Mybpc3	9.40526
BC048502	9.32564
Gm35363	9.31892
Gm28651	9.25656
Gm38500	9.17964
Cyb5r2	9.17333
Smtnl1	9.16933
Cfap52	9.13672
A330076C08Rik	9.13594
Gm33481	9.12725
Gm30104	9.00095
Clca1	8.99233
Gtsf1	8.96588
Sdc4	8.94329
Ddx58	8.90969
Spon1	8.9002
Pim1	8.85354
Gm34316	8.81494
Msantd3	8.72037
Slamf7	8.71045
Olr1	8.66848
4930438A08Rik	8.6554
E230013L22Rik	8.63453
Ciita	8.61006
1700066B17Rik	8.5986
Cybb	8.58829
Qsox1	8.55238
Gm36117	8.4575
Mmp24	8.43277
Gm34471	8.38912
Cp	8.37838
Gch1	8.32515
Axl	8.30831
Atp13a4	8.30675
Gm40558	8.28225
Gm39813	8.28156
Daxx	8.26534
Ifih1	8.23895
Ablim2	8.21923
Sh2d6	8.21177
Ptger2	8.19937
Hspa4l	8.19438
Gm12216	8.16255
Stk19	8.16166
LOC102638466	8.14619
Casp4	8.12795
Pitpnm1	8.10246
Gm33624	8.06013
Syt7	8.05851
Pgf	8.04615
Dlg2	8.03177
Gbp7	8.02818
Gm40164	7.96083
LOC108167713	7.95651
Gm36267	7.93867
Dnah5	7.86209
Cabp1	7.85838
4732419C18Rik	7.84984
Gm39866	7.8188
Il1bos	7.78201
9130015A21Rik	7.77645
Npsr1	7.74722
Cc2d2a	7.68834
Sh2d2a	7.67403
Rhou	7.65837
Socs3	7.64212
Arhgef3	7.63978
Kcnv2	7.62617
Gm13822	7.62553
Trim13	7.62175
Cebpd	7.60233
Calcrl	7.58581
Acpp	7.58138
LOC108168990	7.5684
Src	7.55918
Gm14051	7.52195
Lacc1	7.52072
Gm34891	7.47348
Aqp9	7.46159
Marcksl1	7.45377
A530040E14Rik	7.42013
Slpi	7.40941
Fam171b	7.40905
Gm30692	7.37725
Fam129a	7.30683
Synpo2	7.30148
LOC101055663	7.29507
Sucnr1	7.26613
Hfm1	7.21767
Gm20655	7.18136
a	7.14354
Cntnap1	7.08962
C3	7.08524
St3gal1	7.08396
Gm13073	7.05706
Tbc1d21	7.04938
Gm36435	6.98263
Gm6657	6.95915
Oas2	6.95649
Wfdc21	6.95629
Nod1	6.95213
Gm40447	6.9264
Gm40376	6.85575
Gm39545	6.85233
Trim30d	6.84078
Mylk2	6.8163
Mab21l3	6.78323
Mypn	6.73251
Gvin1	6.71098
Lilr4b	6.7034
Irak3	6.70161
Cd14	6.69995
Plpp3	6.63555
Agrn	6.63238
Aoah	6.60273
Mpp2	6.59833
Ripk2	6.58359
Procr	6.5746
Pydc4	6.57101
Gm32788	6.56994
Wfdc18	6.55499
H2-Q4	6.54942
Gm34589	6.54942
Slco1a6	6.54041
2500002B13Rik	6.53784
Plk4	6.49924
Ccl9	6.49838
Arhgef28	6.49706
Cd274	6.49219
Osgin2	6.48886
Gm32786	6.4849
Amer3	6.4832
Mir1a-1hg	6.47809
Ptgfr	6.4609
Loxl4	6.45892
Stk40	6.45837
Gm30413	6.45136
2510009E07Rik	6.45071
Nr4a3	6.41982
Slc1a2	6.41686
Slfn10-ps	6.41292
Fgf6	6.40986
Gm33929	6.39271
Malt1	6.38259
Tfec	6.37841
Isg20	6.37578
Rasa4	6.3609
Kalrn	6.34163
Cish	6.33059
4921529L05Rik	6.32929
Lrrc32	6.32728
Tlr2	6.30746
Wscd2	6.3048
Gm39816	6.29016
Hpn	6.28999
Dtx3l	6.27875
Il17rd	6.2759
Htra1	6.24148
Mir146	6.21084
Parp9	6.19934
Fam71d	6.19336
Gm35837	6.193
Gdpd1	6.17748
Birc3	6.14654
LOC100041708	6.13757
Gm38588	6.1135
Trim30a	6.10698
Nfkb2	6.04121
Adgrf1	6.01758
4930469K13Rik	6.00368
Ptges	5.99762
Gm34874	5.99656
Itgad	5.99432
0610031O16Rik	5.98686
Fam49a	5.97375
Lilra6	5.94999
Gm11419	5.94433
Cntnap3	5.94179
Ppfibp2	5.9375
Ifit1bl1	5.9333
Ifi203	5.9329
Rasgef1b	5.93175
Pik3r5	5.92112
LOC677525	5.91439
Lif	5.90207
Col4a2	5.89716
Ksr1	5.87616
A4galt	5.86762
St3gal3	5.85577
Gpx3	5.84441
Itga2	5.83867
Hck	5.80916
Plscr1	5.79921
Abcb1a	5.79122
Orm2	5.7901
Plk2	5.78451
Dpf3	5.77418
Ccdc24	5.72883
Gm36926	5.72627
Gm32990	5.72619
Gm40543	5.6965
Irgm2	5.69473
Dram1	5.68701
Slc15a3	5.67839
Elfn1	5.67466
Herc6	5.67166
Lcp2	5.65181
Usp18	5.6286
Itga5	5.61776
A4gnt	5.61651
D5Ertd615e	5.61534
C1rb	5.60046
Rnf19b	5.59501
Gm39546	5.57403
Ccl2	5.57401
Txlnb	5.56912
Gm31847	5.56715
Ptprj	5.55263
Bmp1	5.55201
Gm40943	5.54929
Clec4a1	5.51914
Ghr	5.50967
Gm40890	5.50271
Gm39701	5.49803
Tubg2	5.48522
D630003M21Rik	5.46657
Serpina3c	5.46596
Gm32200	5.45812
Tapbp	5.45515
Gm38510	5.45495
A430093F15Rik	5.44999
Gm29953	5.42695
Peli1	5.42145
Dhx58	5.40862
Sp100	5.40842
Gm34877	5.40035
C230072F16Rik	5.39192
Rab33a	5.34522
2310043L19Rik	5.31521
Rhbdf2	5.30935
Irf9	5.30723
Tnfrsf1b	5.29524
LOC546061	5.28249
Gm39087	5.27414
Trim21	5.25878
Rnd1	5.20824
Cd6	5.20731
Mmp2	5.20329
Tnip1	5.20171
Gm33160	5.20005
Gm39590	5.19263
Gm35624	5.18155
Gm34657	5.16577
Gm40540	5.16256
Tnfrsf14	5.11799
Lpcat2	5.1163
Pla2g16	5.11078
Gm41362	5.1104
Atp8b3	5.10374
Zdhhc18	5.10349
Gsap	5.09293
Daam1	5.08658
LOC101055758	5.05884
Pdcd1	5.04454
Adam32	5.03109
Srp54b	5.0196
Mtag2	5.01106
Gm12121	4.9899
Ptgs2os2	4.977
Optn	4.96709
Jdp2	4.96701
Gm41409	4.96487
Fam20a	4.96262
I920046F24Rik	4.94704
Slc6a12	4.94489
Rab20	4.93505
E030011O05Rik	4.92725
Mfap3l	4.91513
LOC108168794	4.91422
Ddhd1	4.91083
Ccl12	4.90419
Trex1	4.89343
Esrrb	4.88894
Hivep3	4.88774
Rab30	4.88652
Mmp12	4.88023
Gm36154	4.87329
Fam167a	4.8721
Il15ra	4.86962
Ccl7	4.86911
Samd9l	4.86351
Fam227b	4.8595
Ccer2	4.85522
Serpina3f	4.85109
Cd44	4.83894
Olah	4.83129
Pilrb1	4.83126
Gm39267	4.82287
Svep1	4.81287
Gramd2	4.81112
Mfsd6l	4.8097
Stat2	4.80853
Camp	4.79317
Gm26708	4.78908
Gm32342	4.77488
Nfkb1	4.76969
Prkg2	4.75618
Oas1h	4.75326
Slc4a9	4.732
Gm40121	4.71978
Rasip1	4.71699
Lamc2	4.70535
Gm8232	4.70255
Tmem132a	4.70067
Cx3cl1	4.67502
Cth	4.67384
Gm4070	4.6628
LOC102639543	4.65808
Pappa2	4.65552
Otc	4.64655
Atp1a4	4.64013
Trim5	4.63934
Fam46d	4.63183
Gm34974	4.61791
LOC108167379	4.61654
Gm15133	4.6069
Psmd10	4.59926
Phf11a	4.59306
Olfr56	4.59233
Orm3	4.58613
Pip5k1b	4.58554
D-Mar	4.58065
C5ar1	4.58018
Fnbp1l	4.56897
Gng4	4.56741
Gprc5d	4.5605
Sqstm1	4.55202
Trim34a	4.55202
Slc31a2	4.54948
Adam22	4.54307
Mfsd8	4.54148
Gm36634	4.53939
Cttn	4.53647
Phf11b	4.52816
LOC108167924	4.52405
Gm13470	4.52243
Gm36546	4.51269
LOC100503338	4.51256
LOC108168674	4.50276
Gm35507	4.4733
Creb5	4.46477
Serpinb9b	4.45411
Lilrb4a	4.43176
Gm42362	4.4247
Oas1g	4.42205
Marcks	4.4177
LOC108167722	4.40709
Jade2	4.4062
Fam102b	4.40039
Jak2	4.39835
Adgrg2	4.38681
Gm12092	4.37967
Pstpip2	4.37795
Trp53cor1	4.375
Znfx1	4.36632
Ifi204	4.35467
Gm15433	4.3531
Clic4	4.3524
Gm14009	4.3478
Lrrc25	4.34446
Cygb	4.34203
Hcar2	4.33891
Igsf9	4.33282
A930011G23Rik	4.33086
Scrg1	4.31789
Gm4633	4.30681
Stap1	4.30352
Slc1a3	4.29379
Chdh	4.26533
Cers6	4.26448
Gpr85	4.26207
Arhgef17	4.26141
Gm34062	4.25638
Ptprz1	4.25038
4930593A02Rik	4.23736
Arnt2	4.22363
Tcrb	4.21377
Gm6034	4.21191
Ets2	4.20014
Atp2b2	4.19175
Slamf8	4.1858
Cd247	4.18199
Ms4a14	4.17299
4933430H16Rik	4.1668
Cdc20b	4.16294
Fam71f1	4.16259
Gm36199	4.1575
Gm35330	4.15643
Kdm4a	4.15296
Stmn4	4.13998
Tnfsf4	4.13802
Gm41556	4.11154
Gm12915	4.10913
Tmco5	4.10511
Csprs	4.09662
Pira1	4.0884
Hunk	4.08716
Zfp827	4.08056
Slc5a1	4.06745
LOC102640957	4.06675
Cndp1	4.05593
Pax5	4.05567
Pilra	4.05421
LOC108167341	4.05282
Gm4606	4.05192
Mill2	4.0515
Sod2	4.04979
Mmp25	4.04567
LOC108168748	4.036
Tmigd1	4.03086
Hvcn1	4.01497
Fnd3c2	4.01309
A530032D15Rik	4.00291
Sox2ot	3.99955
Gm13067	3.99946
Ccdc146	3.99762
Rnf180	3.98577
Mapkapk2	3.98381
Gm39714	3.98154
Trib3	3.98074
Nrip3	3.97879
Gm35249	3.97264
Nfkbib	3.96991
Iglon5	3.96943
Ntn1	3.9668
Gm13707	3.96499
Zc3h12a	3.96352
Astl	3.96239
4933432I03Rik	3.96055
Kctd16	3.9594
Rbpms	3.95916
Itga8	3.95709
Fap	3.94859
Plcl1	3.94115
Erich6	3.92858
Gm36188	3.9256
Cd74	3.92141
Hist1h3e	3.91323
Rarg	3.90996
Cdkn1a	3.89769
Gm28888	3.89496
Rras2	3.88744
Gm32050	3.88206
Creb3l4	3.87994
Trafd1	3.87938
Ccdc63	3.873
Cpd	3.85265
Tor3a	3.85142
Gm4832	3.8477
Gm28050	3.84698
Ust	3.84412
Psd	3.84202
Maats1	3.83334
Itgal	3.81839
Rnd3	3.80071
Oas3	3.79895
Ncoa7	3.79388
Nt5c1a	3.78192
Gm6904	3.78186
Gm36210	3.77456
Gm7030	3.77284
Olfr1358	3.7698
Klf15	3.76848
Oas1a	3.76181
Pou2f2	3.76104
Cdk5r1	3.74388
Irgm1	3.73845
Chsy3	3.72735
Foxf2	3.72509
Gm11190	3.72501
H2-K1	3.71362
Gm30234	3.7093
Tspyl3	3.70778
Copz2	3.70523
Slc39a4	3.70446
Gm36195	3.70367
Mocs1	3.70242
Stk32b	3.69854
Hivep1	3.68919
3425401B19Rik	3.68628
Dst	3.68147
Dnaic2	3.67808
Mtmr14	3.67443
Slco4a1	3.66454
Phf11d	3.66302
Extl1	3.66087
Gbx1	3.65835
Efnb2	3.65795
Igtp	3.65558
Slc11a2	3.64216
Zmynd15	3.63802
Ccbe1	3.63599
Sgms2	3.62557
Snx10	3.62539
Fam179a	3.62439
A530072M11Rik	3.62223
Setdb2-phf11c	3.61802
Rel	3.61384
Gm7247	3.60411
Ppp1r15a	3.6016
Adhfe1	3.59593
Gm8995	3.59441
Mamdc2	3.59375
Slfn4	3.59351
3110043O21Rik	3.59208
Gm40703	3.59093
Csmd2	3.59056
Gpd2	3.59016
LOC100038987	3.58483
Lrrc4c	3.58453
Siglece	3.58425
Prdm1	3.5773
Col9a3	3.5722
Dusp16	3.5715
Chac1	3.56542
Daam2	3.56506
Gm39351	3.5601
Trim12a	3.55681
Clec12a	3.55075
Kctd19	3.52704
Myo5b	3.51523
Mir682	3.51172
Dusp2	3.50758
Trim56	3.4976
Gm40620	3.49389
4933430I17Rik	3.48638
Gstm6	3.4834
Ddit3	3.47799
Rbms3	3.47301
Prob1	3.46919
Gm31998	3.46907
Kremen1	3.46163
Usp35	3.45562
Srxn1	3.45199
Ahnak2	3.43926
Mustn1	3.4333
Gm40929	3.42922
Trank1	3.4249
Gm13807	3.42014
Trim46	3.4175
Csrnp1	3.41072
Dclk1	3.40989
Pakap	3.4084
Glp2r	3.40813
Tmem266	3.40541
Stat1	3.40048
9330159M07Rik	3.39985
Gbgt1	3.39774
Hormad1	3.38396
Slc28a2	3.38322
1810008I18Rik	3.38147
Myo16	3.3776
Gpr4	3.37048
Bcl3	3.36651
Osbpl3	3.34876
Txnrd1	3.34857
Gm36649	3.34495
Intu	3.34188
Col5a3	3.33303
Clec5a	3.33228
Hmcn2	3.32719
Dnah3	3.32486
Gbp9	3.31983
Klf12	3.31925
Syk	3.31585
Notch1	3.31423
Rcsd1	3.31386
Qrfpr	3.31282
Gm10636	3.30254
Elfn2	3.29193
LOC108167810	3.28998
Nlgn1	3.28086
Fcrl5	3.26693
Plxna2	3.26105
Sp140	3.24968
Znrf1	3.24811
Ifrd1	3.24204
Lsmem1	3.23466
LOC102640250	3.23309
Serpine1	3.23042
Ext1	3.22748
Nfxl1	3.22554
Scn1b	3.22018
Lmo4	3.21949
Angpt4	3.21186
Map3k5	3.21119
St3gal6	3.20977
Grhl1	3.20959
Dock10	3.20394
Tm4sf20	3.20298
Gm38499	3.2017
Gm9861	3.201
Herpud1	3.20086
Creg2	3.19647
Aox1	3.19351
Gm2449	3.19335
Plagl2	3.19312
Sp110	3.18964
Gm614	3.18444
Zfp703	3.1737
Mcoln2	3.16886
Ncbp3	3.16513
Itga4	3.16202
Apobec3	3.15709
Pde6b	3.15572
Ccdc170	3.15303
Rhoq	3.15037
Gm31906	3.14842
Tmem2	3.14794
Gm34878	3.14674
Slc7a2	3.14142
Srfbp1	3.13952
Glrp1	3.13803
Mturn	3.13079
LOC100041057	3.12009
Gm31482	3.11746
Gtpbp2	3.11605
Clec4d	3.10965
Flnb	3.10426
Prrg4	3.10246
Ppp4r2	3.09798
Snx20	3.09759
Stard5	3.09593
Rapgef2	3.09513
Metrnl	3.09428
9130221F21Rik	3.09319
Ccdc71l	3.09001
Gpr31b	3.08355
Pard6g	3.08005
Hr	3.07406
Kcnab1	3.0709
LOC102634581	3.06607
Abi1	3.06591
Iqsec2	3.06149
Pirb	3.05635
Ppp1r12b	3.05526
Zfp697	3.05278
Myh11	3.04632
Dirc2	3.03999
Dyrk2	3.03868
Tank	3.03851
Hp	3.0361
Lrrc8d	3.0308
LOC108167387	3.03051
Gm41689	3.02755
Gm33045	3.02525
Neurl3	3.02498
Vnn3	3.02477
Gm38844	3.02353
D130040H23Rik	3.02335
Ppfia3	3.021
Acsl1	3.02081
Rhoc	3.02015
Gm31902	3.017
Cyp26a1	3.01556
Pilrb2	3.01497
LOC105247101	3.01315
Nadk	3.01041
Dnmt3l	3.00461
Il18	3.00438
Tap1	2.99872
Rcan1	2.99755
Mdm2	2.99518
Zfp945	2.99493
Gm31279	2.99044
Fam46a	2.98963
Tpm4	2.98854
Zufsp	2.98595
Gm32575	2.9826
Ass1	2.9825
Trim12c	2.98064
Alpk2	2.97491
Btg2	2.96952
Eci2	2.96251
Hepacam	2.95777
Slc4a7	2.94732
Gm40645	2.9465
LOC105247075	2.94582
Gm15448	2.94444
Sfn	2.94278
LOC105244467	2.93273
Fgr	2.9319
Myh10	2.91924
Nrp2	2.91871
Mapk11	2.91782
Tnfsf9	2.91741
LOC108167838	2.91171
LOC101055672	2.91008
Dnajb4	2.90963
Acpt	2.90335
Gipc2	2.90135
Exoc3l4	2.89896
Tubb1	2.89686
Gm40085	2.89579
Accsl	2.89368
Tmem171	2.8924
Kctd12	2.89167
Gm40824	2.88151
Pde4dip	2.87315
Fam219a	2.87313
Lztfl1	2.87213
Dse	2.87156
Gm11998	2.86798
Arhgap32	2.86561
Mllt6	2.8621
Vipr2	2.85314
Tbc1d1	2.84741
Tfcp2l1	2.84227
Spink5	2.83999
Cited2	2.83069
Gm36429	2.82559
Ttn	2.82151
Them4	2.81408
Wdr88	2.81388
Hrc	2.81327
Nfe2l1	2.81048
D330050G23Rik	2.80974
Cyb561a3	2.80883
Fam20c	2.80638
Pard3b	2.80014
Gm973	2.79788
Gprc5a	2.79609
Mmp23	2.7933
Gm30093	2.7853
Slc44a1	2.78359
Spint2	2.78157
Cerkl	2.77908
Gm41291	2.77673
Gm39211	2.77212
Gm16196	2.77209
Pid1	2.76996
Klra2	2.76609
Gm3948	2.76396
1700112J16Rik	2.75994
Vwa3a	2.75931
Chd2	2.75793
I830077J02Rik	2.75708
Evpl	2.75702
Itgav	2.75201
Cd83	2.75063
Ralgapa2	2.75029
Hsd11b2	2.74953
Lgals9	2.74824
Bik	2.74535
D730005E14Rik	2.74391
Orai2	2.73738
Tgm2	2.73709
Rap1b	2.73503
Galnt3	2.73483
4933412E12Rik	2.73452
4930505K14Rik	2.73119
Cd80	2.73046
Tnfrsf19	2.72133
Gm35880	2.7158
Siah2	2.7107
Gm20071	2.71041
Cacnb3	2.70849
Clcn7	2.70536
Cdc42ep5	2.70237
Apobr	2.70073
Stx6	2.69921
Gm39054	2.69863
Gm31512	2.6923
Tyk2	2.68988
Pdgfrb	2.68901
Atcay	2.68761
Pef1	2.68422
Gm16638	2.68346
Mcmdc2	2.68273
Tubb3	2.67433
Smim3	2.674
Ccdc7b	2.67349
C1ra	2.67336
Cubn	2.67197
Gm10433	2.66704
Ms4a7	2.6653
Vgf	2.66475
Glipr2	2.66345
Cebpb	2.66225
LOC108169150	2.66209
Smarcd3	2.66062
4933427G17Rik	2.66044
Adamts4	2.65746
Tapbpl	2.65431
N4bp1	2.65228
Fcgr2b	2.65213
Otub2	2.65115
Gm31954	2.65068
Cldnd1	2.64946
Fmnl2	2.64668
Ube2e2	2.64623
Hsd17b1	2.64501
Rtn2	2.64434
Pnp	2.64315
Atp8b4	2.63942
Rbpms2	2.63239
Denr	2.63088
LOC102638047	2.6297
Akap13	2.62904
Spryd7	2.62562
Gm34455	2.62356
Vasp	2.62023
Tet2	2.62016
Zeb1	2.61963
Rhob	2.61735
Trim36	2.61577
Serpinc1	2.60651
Trabd2b	2.60617
LOC108168790	2.60572
Parp10	2.60296
Rab32	2.60021
Gm36556	2.59987
Col4a4	2.59812
Fam65b	2.59586
Fignl2	2.59557
Pdgfb	2.59364
F730043M19Rik	2.59358
Gm42221	2.58972
Fam46c	2.58677
Spata13	2.5821
Abtb2	2.57788
LOC102632957	2.57524
Slc16a10	2.57454
Grap	2.57306
Mapkbp1	2.57174
Rnf14	2.57074
Lck	2.57054
Gm41425	2.57024
Angptl6	2.56756
Kcna7	2.5662
Gm7160	2.56573
Plek	2.56554
Slc6a9	2.56445
Efna2	2.56443
Clec12b	2.56238
Gm35039	2.56159
Ddx4	2.56083
Abcc5	2.55892
Zfp263	2.55632
Irak2	2.5504
Gm42253	2.55027
Gbp8	2.54577
Map1b	2.54556
Zswim4	2.54547
Cul1	2.54336
Apela	2.5407
Dpep3	2.54022
Slc39a14	2.53858
Gm33363	2.53788
Gm41778	2.53716
Fzd5	2.53538
Plekhh3	2.53528
Ncf1	2.53358
Gm32772	2.52984
Samsn1	2.5283
Scg2	2.52675
Spi1	2.5254
Gdf9	2.52459
Gm26520	2.5242
Gm35522	2.52387
Mthfsl	2.52265
Gm41181	2.52117
Lrrc63	2.51502
Dtwd1	2.51152
Sgms1	2.50907
Hivep2	2.50848
Pira6	2.50686
1810011O10Rik	2.50616
2900089D17Rik	2.50587
Car13	2.50541
Myadm	2.50476
Tmem198	2.50455
Cep85l	2.50424
Gm39608	2.504
LOC108168863	2.5
Slco6d1	2.49897
2310047D07Rik	2.49868
Perm1	2.49863
Gm28068	2.4976
Ezr	2.49652
Swap70	2.4955
Xkr8	2.49542
1700047I17Rik2	2.49493
Gm40211	2.49238
Rab12	2.48806
Mgarp	2.48714
Gm8493	2.48302
Adam17	2.47991
Gm14221	2.47895
Ifi35	2.47625
Gm39150	2.47053
Ankrd33b	2.46985
Abat	2.46295
Ell2	2.45299
Soat2	2.45245
Zfp964	2.45092
Pld4	2.44931
Sh3tc1	2.44911
Diaph2	2.44624
LOC108168894	2.44458
Ift57	2.44127
Henmt1	2.4412
Alcam	2.43846
Gm31154	2.43485
Tnfaip6	2.43399
LOC105242405	2.43323
Xcr1	2.43284
Serpinb9	2.4328
Rab10	2.43051
Cd82	2.42922
Gm11210	2.42442
Zc3hav1	2.42279
Mvp	2.42267
4930568A12Rik	2.42177
Ticam1	2.41652
Phf24	2.41644
Frk	2.41454
Ninj1	2.41089
C920009B18Rik	2.41009
Dpp10	2.40761
A330023F24Rik	2.40582
Arl5c	2.40433
Acoxl	2.40424
Hist1h2ac	2.40361
Krcc1	2.40217
Gm15834	2.39936
Mfsd7c	2.39793
Plekhm3	2.39786
Ago3	2.39562
Mthfd2	2.3954
Hif1a	2.39409
Osm	2.39141
9030624G23Rik	2.39079
Mndal	2.38661
5430437J10Rik	2.38641
Gm42329	2.38446
Arid5a	2.38308
Dlgap2	2.37562
Mir22hg	2.36993
Adra1a	2.36512
Gm3604	2.36377
Skil	2.359
Sncaip	2.35523
Zfand2b	2.35375
Espn	2.35245
Pigv	2.35073
Mib2	2.35031
Fhl4	2.34989
Terb1	2.34498
Slc43a3	2.33886
Gm34168	2.33638
Plaur	2.33566
Hist1h2ad	2.33548
Gm38594	2.33326
Spic	2.33021
Gm42166	2.3246
Agpat4	2.32417
Spata24	2.32201
Gm10419	2.32115
Abca8b	2.32016
Gm42209	2.31972
Serp1	2.31969
Ube2f	2.3195
Hhipl1	2.31568
Gm13657	2.31495
Cpeb4	2.3064
Snn	2.30265
Abracl	2.30245
Rgl1	2.30191
Reep2	2.29909
Cd47	2.29666
Sesn2	2.29562
Hcfc2	2.29165
Ky	2.29107
Exoc6b	2.28884
E230025N22Rik	2.2887
Sdhaf1	2.28719
Rfwd2	2.28425
Mbnl2	2.2839
Nudt18	2.28206
Rhbdd1	2.28147
Kif3c	2.27859
Nox4	2.27774
Sdk1	2.27668
Spn	2.27616
Abhd17c	2.27582
Hist1h3i	2.2733
Slc25a33	2.27146
Plk3	2.26987
Aff1	2.26956
LOC108168775	2.26927
Ptpn23	2.26749
Gm35922	2.26613
Arg2	2.26508
Cep162	2.26231
Eea1	2.26207
Slc39a2	2.25536
4632427E13Rik	2.25428
Gm1604a	2.25054
Rhof	2.24993
Hspg2	2.24903
Gm32856	2.24762
Xylt2	2.24729
Rcn1	2.24339
Gramd1b	2.24182
D-Mar	2.23755
Ttc21a	2.23748
Mfsd4b5	2.23698
Traf2	2.23689
Kank1	2.23599
Ticam2	2.23437
Gm12589	2.23211
Ldlrad4	2.23171
Cst7	2.22924
Fktn	2.22792
Gm35154	2.22519
Il21r	2.22174
Usp25	2.21709
Tm9sf4	2.21591
Map3k8	2.21564
Klf7	2.21427
Slc22a21	2.21283
Gm10804	2.21245
Gm31092	2.21172
Sned1	2.2102
Tnip3	2.20893
Tmc1	2.20878
Plcxd2	2.20864
Pdcd1lg2	2.20648
1700034P13Rik	2.20407
Mina	2.20394
Sgk1	2.20204
Pik3r6	2.2012
Kcnma1	2.20106
Igf1	2.20048
Tnik	2.20017
Ctu1	2.19915
Hsd17b7	2.19651
Usp53	2.19594
Slc10a6	2.19378
Gm30657	2.19139
4931415C17Rik	2.18863
Ankrd45	2.18833
Stap2	2.18409
Heca	2.18272
Fosl1	2.18018
Fbxw17	2.17839
Camk2d	2.17824
Gm15753	2.17768
Pla2g4a	2.17753
Msmo1	2.1766
Zeb2	2.17621
Phldb1	2.17198
Slc25a25	2.17099
Rnaset2b	2.16516
Gm38957	2.16294
Slc17a8	2.16153
Gm34360	2.1609
2010109I03Rik	2.16036
Cdr2	2.16019
Acot9	2.1599
Greb1	2.1584
A930015D03Rik	2.1572
Parp12	2.15698
Gm16630	2.15427
Gm35558	2.1534
Srgap1	2.15177
Noct	2.15141
Mtdh	2.15019
Tnks1bp1	2.14956
Il33	2.14936
St18	2.14823
Hpx	2.14732
Nrg4	2.1431
Adprhl1	2.14158
2010016I18Rik	2.14066
Cd302	2.13862
Fdft1	2.13795
Slain1	2.13723
Kdm5b	2.13688
Sap30	2.13563
Dus2	2.13412
Limch1	2.13124
Triobp	2.13121
Gm30510	2.12957
Atf3	2.12911
Slc1a4	2.12618
Gas7	2.12603
Fchsd2	2.12602
Tlcd2	2.1257
Rnf114	2.12568
Tmem138	2.12327
LOC102637781	2.12153
Ptafr	2.11507
Bcl6	2.1148
Myd88	2.11464
LOC102634333	2.11288
Ryr1	2.1114
Agtrap	2.11023
Anxa7	2.10995
Nlrc5	2.10777
Pira2	2.10728
Adamtsl4	2.10516
Clnk	2.10291
Trps1	2.10138
Gm34284	2.10123
Mthfr	2.09954
Icam5	2.09781
LOC108167804	2.09744
Myo10	2.09102
AI607873	2.091
Paqr3	2.08988
Ube2l6	2.08988
Ppfia1	2.08872
LOC108167742	2.08643
Gm33677	2.08554
Fyco1	2.0848
Zbtb21	2.08434
Mmp28	2.08427
Tmem217	2.0842
Sh3bp4	2.08332
Adgrf3	2.08248
Sgtb	2.08102
Nectin2	2.08026
Nfe2l2	2.07911
Taf15	2.07907
LOC105246071	2.07867
Zbtb18	2.07836
LOC108167881	2.07821
Fam129c	2.07792
Lix1	2.07767
Klhl8	2.07656
Ido2	2.07648
Mir99ahg	2.07504
Acp2	2.07474
Lgals3bp	2.07398
Adgb	2.07272
Ccdc122	2.07018
Adar	2.06975
Casp1	2.06933
Gm32916	2.06904
Parp16	2.06719
Gm38598	2.06686
Ctrl	2.06673
Susd6	2.06464
Camta2	2.06304
Prkg1	2.06265
Fam53c	2.06157
Leng1	2.06044
Dnajb5	2.06012
Col22a1	2.0584
Atp2b4	2.0565
Plekhn1	2.05543
Eif2ak2	2.05516
Mapre2	2.0515
Parp8	2.05086
Gm40573	2.05063
Rgs20	2.04151
Vps37c	2.04097
Eaf2	2.04075
Uba7	2.03947
LOC108167802	2.03807
Igh	2.03792
Dnajb2	2.03729
Zfp13	2.03697
Spp1	2.03538
Rgs3	2.03367
Mtmr7	2.03253
Ptpru	2.03131
Srgn	2.02878
Ssx2ip	2.02666
Dnah17	2.02609
Idi1	2.02593
Tigd3	2.0237
Zfp607	2.02277
Slc3a2	2.0213
Rrs1	2.02105
Ldlr	2.02103
Plekhg4	2.02045
Tnfaip8	2.01933
Ankrd44	2.01927
St7	2.01502
C530008M17Rik	2.01449
Hacd2	2.01399
Fam26f	2.01371
Klf6	2.01335
Anxa3	2.01313
Ifitm1	2.0119
Rnaset2a	2.01006
9530082P21Rik	2.00992
Akna	2.0083
Lims1	2.0064
Sema4d	2.00503
1110002J07Rik	2.00497
Hectd2	2.00486
Gm33273	2.00426
Dexi	2.00279
Lyrm1	2.00184
Gmeb2	2.00136
Inpp1	1.99966
Myo18b	1.99947
Riok3	1.999
Rbbp8	1.99845
3110039I08Rik	1.9984
6230400D17Rik	1.99809
Lrrc8c	1.99769
Tbx10	1.99617
Trim35	1.99372
AU040320	1.99217
Gm12506	1.9912
Junb	1.98885
Acot11	1.98872
Amotl1	1.98799
Eml6	1.98598
Rnf31	1.98423
Gm32605	1.98345
Pcm1	1.98288
Slc25a37	1.98251
Lrit3	1.98118
D17H6S56E-5	1.9794
Nudt13	1.97885
Rai14	1.97743
Tma16	1.97729
Ctso	1.96966
Bmt2	1.9684
Micall2	1.96776
Gm34961	1.96746
Aars	1.9665
Awat2	1.96646
Cybrd1	1.96625
Slc4a3	1.96388
Zfp36	1.96352
Gsr	1.96345
Rnf19a	1.96211
Clec4n	1.95942
Pld2	1.9591
Gm30874	1.95875
Zfp689	1.95824
Fyb	1.95742
Mvd	1.95377
Gramd3	1.95359
4930599N23Rik	1.95177
Gm34296	1.95034
Phf19	1.95012
Kctd21	1.94931
Gm35959	1.94672
Kpna3	1.94576
Tlr3	1.94495
Gm38481	1.94448
1700011H14Rik	1.94344
Gm14085	1.94335
Rbmx	1.94303
Nqo1	1.94263
Cdk6	1.94254
Gfpt2	1.94107
Reps1	1.94013
Med21	1.93932
Srcin1	1.93883
1700001G11Rik	1.93748
F3	1.93747
Gm41719	1.93636
Arhgap22	1.93635
Paip2b	1.93557
Gclm	1.93489
Mrpl52	1.93215
Rbm7	1.93054
Klc2	1.92996
Mitf	1.92471
Zfp639	1.92375
6030419C18Rik	1.92318
Vash1	1.92272
Fyn	1.92263
Ptprc	1.92263
Tlk2	1.92136
Tsku	1.91775
Abcg4	1.91637
Bcorl1	1.91501
Odc1	1.91391
Cdyl	1.91372
Srgap2	1.91254
Msrb3	1.91123
Tdrd7	1.91055
D-Sep	1.91005
Ccnl1	1.90938
Cyb5r1	1.90916
Gm20939	1.90864
Birc2	1.90823
E030042O20Rik	1.90803
Micall1	1.90779
Ralgds	1.90612
Tmem185b	1.90549
Afap1l1	1.90465
Ccdc88b	1.90254
Cdc42bpa	1.90188
Epsti1	1.90136
Tldc2	1.89988
Slc39a1	1.89987
Tead1	1.89975
Ptgir	1.89823
Ptprn2	1.89701
Trim14	1.89626
Plekha8	1.89486
Ddr2	1.89438
Rps6kc1	1.8942
Dennd2d	1.89375
Btg1	1.89322
Ppm1k	1.89286
Gm14164	1.8924
Rdh12	1.89224
Magohb	1.89218
Zscan20	1.89216
Art3	1.89043
Tmco3	1.88938
Zfp112	1.88821
Gm26637	1.88812
Arntl	1.88807
Synpo2l	1.88777
Manea	1.88675
Pon3	1.88536
Shf	1.88515
Tasp1	1.88368
Rilpl1	1.88309
Cbwd1	1.88152
LOC102634300	1.88067
Slc16a5	1.88009
F11r	1.87971
Syt6	1.87312
Mmaa	1.87295
Pvr	1.87286
Lin7b	1.87285
Fam83c	1.87265
Gm5113	1.87157
Gnpnat1	1.86991
Ak5	1.86956
Lrch1	1.86702
Aldh1l2	1.86603
Gm16675	1.86438
Abcc1	1.8633
Rela	1.86201
Asap1	1.86077
Fam132a	1.86023
Cdkl4	1.85772
Patl2	1.85545
Zfp513	1.8525
Fat2	1.85061
LOC100041903	1.85042
4930542D17Rik	1.84819
Arhgap35	1.84762
Adamts6	1.84536
Fcrlb	1.84189
Sugct	1.84182
Msn	1.84168
Tbc1d2b	1.83865
Erbb2ip	1.83842
Gm31054	1.83837
Bvht	1.83702
Cyp51	1.8364
Vsig10l	1.83617
2410006H16Rik	1.83572
Mtpn	1.83434
Fgd3	1.83428
Raet1e	1.8338
Atf5	1.83172
1700024P16Rik	1.82875
Zfp455	1.82786
Nmi	1.82694
Sc5d	1.82377
LOC102636313	1.82229
Atf4	1.82149
Zfp719	1.82143
C130046K22Rik	1.82057
Hmgcs1	1.81945
Slc22a4	1.81638
Plcb4	1.81633
Armcx3	1.81485
Mroh2a	1.81352
Specc1l	1.81279
Lipc	1.81249
Mtmr6	1.81239
Pacsin3	1.80955
C430049E01Rik	1.80837
Psmb10	1.8079
Phf10	1.8071
Psme2	1.80505
Igsf9b	1.80498
Cln5	1.80348
Map4k4	1.80276
Pip5k1a	1.80201
Nab1	1.8018
Psmd11	1.79965
Dpf2	1.79799
Folr2	1.79785
Nfasc	1.79727
Mipol1	1.79699
1700086P04Rik	1.79685
Zfand3	1.79547
Slc7a1	1.79469
Tas1r1	1.79461
Stk10	1.79344
Pex11a	1.79132
Ccl24	1.79124
Stab1	1.7912
Notum	1.79075
Rps6ka2	1.7905
Lss	1.7883
Rrm2b	1.78731
LOC102637815	1.78708
Slc39a13	1.78692
Chst11	1.78573
LOC102640359	1.78476
Bahd1	1.78463
Gm34181	1.78388
A530013C23Rik	1.78223
Jund	1.78169
Il1rl2	1.78127
Avil	1.78125
Gm14005	1.7798
Bcl2l1	1.77937
Gpatch2l	1.77793
Id3	1.77184
Hist1h2bg	1.77123
Gm6209	1.76943
Mthfs	1.76938
Clcn6	1.768
Gm5431	1.76784
Acsl5	1.76681
Pla2g5	1.7668
Bend6	1.76678
4732491K20Rik	1.76651
Sowahc	1.76517
Rab8b	1.76499
Ogfr	1.76468
Akr1b7	1.76447
Dusp1	1.76296
Ppp3cc	1.76207
Lrrfip2	1.76168
Mitd1	1.76109
Mdfic	1.76048
Ubr4	1.75753
Glipr1	1.75626
Stom	1.75599
Sppl2a	1.75399
Foxp4	1.75373
Lamc1	1.75281
Ank2	1.7524
Naa25	1.75235
Wars2	1.75076
Col15a1	1.75051
Lancl2	1.75048
Sh3bgrl2	1.75034
Dus4l	1.75014
Esf1	1.75003
Azi2	1.74989
Gm14548	1.74684
Whamm	1.74683
Zfp160	1.74536
Sepsecs	1.74324
Llgl2	1.74288
Dusp4	1.74276
Gm26799	1.74267
Dcdc2b	1.74196
Kdm7a	1.74179
Pik3r1	1.74161
Mob3b	1.74107
Ncoa5	1.74103
Dnajc1	1.74077
Parp3	1.74034
9330175E14Rik	1.739
Sh3yl1	1.73881
Styxl1	1.73874
Rbpj	1.73808
Zfand5	1.73709
D16Ertd472e	1.73666
Grm3	1.73648
Coq10b	1.73624
Cd2bp2	1.73392
Lyst	1.73371
Gabpb1	1.73369
Ifnar2	1.73262
Asb1	1.73199
App	1.73157
Raet1d	1.73149
Mgat4b	1.73139
Foxp1	1.73118
Zc3h6	1.72981
Rnf11	1.72953
Psmd5	1.72808
Etv3	1.72751
Blvrb	1.72702
Manbal	1.72662
Gpt2	1.72652
Gm40474	1.72647
Tmem74	1.72471
Tbk1	1.72375
Ccdc171	1.72349
1810062G17Rik	1.72277
Asb5	1.7216
Stard13	1.7215
Gm3718	1.71993
Gm34507	1.71973
Rusc2	1.71956
Esd	1.71884
Gpr55	1.71824
Thsd7b	1.71716
Gm36913	1.71627
Ocrl	1.71604
Mmp9	1.71575
Wdr59	1.7147
Zfp119a	1.71376
Gm12610	1.71345
Fbxl2	1.71327
Ccdc66	1.71285
Fbxw11	1.71268
Gm3912	1.71218
Hspa5	1.71065
Ngly1	1.71027
Adprh	1.71015
St5	1.70905
Neurl1a	1.70783
Arl13b	1.70728
Dld	1.70697
Nampt	1.70583
Gm13248	1.70486
Acsl4	1.70478
Cldn12	1.70446
2810002D19Rik	1.70423
Nck1	1.70417
Appl1	1.70362
Nat8f1	1.70261
Cept1	1.70251
Gm30091	1.7019
Hspbap1	1.70152
4932438A13Rik	1.70114
Odf2l	1.69981
Rsad1	1.69963
Zfp119b	1.699
Zfp617	1.6985
Ccnyl1	1.69794
Mir670hg	1.69743
Prdx1	1.69658
A630001G21Rik	1.69551
Zfp583	1.6948
Gm41287	1.6948
Dgkh	1.69472
Gm34346	1.6934
Heatr6	1.69259
Mtbp	1.69171
Aebp2	1.69116
Ctsc	1.68758
Med13l	1.68743
Eif5	1.68739
Gtdc1	1.68597
Oit3	1.68597
Mov10	1.68473
Btbd10	1.68334
Nat8f4	1.68295
Rtn4	1.68274
Glce	1.68272
Foxd1	1.68232
Ctif	1.6818
Uba3	1.68128
Slc38a1	1.6804
Sag	1.6796
A430105J06Rik	1.67779
Aen	1.67651
Eml5	1.67613
Chd5	1.67601
Epb41l5	1.67381
Gm26787	1.67355
Bcl2l11	1.67349
1700125H20Rik	1.67344
Gm39918	1.67339
Brdt	1.672
Klhdc8b	1.67179
Rras	1.67135
Crybg3	1.67107
Rufy3	1.67088
Nup54	1.67053
Stard6	1.67026
Gm10863	1.6699
Prdx5	1.66954
Pgs1	1.66951
Ikzf1	1.66902
Asah2	1.66655
Cdh24	1.6657
1700113A16Rik	1.66555
Ccdc93	1.66456
Zbtb37	1.6645
Cyfip2	1.66427
Mrpl39	1.66197
Cln3	1.66134
Gm5106	1.66076
Tbce	1.66063
Rapgef4	1.66001
Ms4a6c	1.6588
Vps13d	1.65829
Zfp418	1.65825
[truncated: 5,965 more rows]

## Sheet: 2.E3 gene profile
Gene	Fold Change	Experiment: All genes identified following treatment of BV2 cells with nApoE3 fragment
Gm41236	409.847
Cxcl2	293.168
Nos2	290.587
Gbp5	279.265
Csf3	223.956
Il12b	221.55
Gm33055	200.579
Acod1	190.527
Il1b	179.63
Gbp6	169.294
Gbp2	163.952
Il1f9	162.655
Rsad2	152.51
Ifi205	149.553
Rnase10	144.427
Gm4951	132.473
Vcam1	129.993
Zfp811	121.92
Kcnf1	117.987
Mefv	117.915
Apol9b	115.98
Cmpk2	108.055
Traf1	106.943
Zbp1	102.036
Mir155hg	98.2996
Ifi44	91.9927
Lcn2	91.9631
Tnf	90.584
Gstt4	87.6891
Apol9a	86.8378
Gm41647	86.3404
Cd69	85.6272
Adora2a	82.6818
Slfn5	82.6774
Mycl	82.5912
Gm13348	70.8647
Il27	70.6874
Ifit3	70.0798
Serpinb2	68.1306
Ccrl2	66.5594
Rtp4	65.5937
Ptgs2	63.6904
Ccl20	63.5322
Trim30c	63.1475
Klri1	61.9073
Batf	61.8431
Gm12250	61.4134
Isg15	60.3923
Gm36161	60.3548
Hcar1	58.9937
Kctd14	57.7604
Fpr2	56.4778
Cyb5r2	56.2254
Gm32008	56.2254
Bcl2a1a	55.468
Ifit1bl1	55.4389
Iigp1	55.2233
Mmp13	54.6719
Misp	54.4825
Saa3	53.8538
LOC102634900	53.2052
Col6a1	52.9864
Cygb	52.9494
Drd3	50.2533
Nes	50.036
Tnnt2	50.036
Cdc42ep2	49.139
Fpr1	47.9168
BC023105	46.3631
Mnda	45.7699
Clca1	44.4833
Gm40008	43.7998
Gm41145	43.6763
1700011B04Rik	43.6255
A1cf	43.1783
Oasl2	42.8893
Cntnap3	42.8797
Il1a	42.0439
Hdc	41.3843
H2-M2	41.368
Cxcl1	41.2955
Wdr20rt	39.8926
Gm31882	39.7523
Clec4e	39.6864
Irf7	39.5728
Gm33970	38.6782
Lrrc32	38.1639
Xirp1	37.9155
Gm34571	37.7964
Il7	37.4629
Ccl7	36.6464
Gm42252	36.6024
Cxcl9	36.3461
Cd40	36.1872
LOC101055663	36.1076
Ifitm3	35.9972
Gbp3	35.8516
Oasl1	35.5964
Aqp3	35.5052
LOC108167530	35.3962
Pou3f1	35.1018
Il1f6	33.5541
Ccl12	33.1015
Olfr433	33.0665
Dusp8	32.8971
Saa1	32.6289
Gm20139	32.5554
Gm34014	32.5554
Cxcl3	32.3376
C1qtnf9	32.2642
Itih1	32.2642
4930512H18Rik	32.1213
Gm42052	31.9847
Gm6093	31.9174
LOC108167347	31.5983
4933433H22Rik	31.1185
Ccl3	30.9471
Lad1	30.2152
Gm32231	29.5693
Gm36907	29.4968
Gm33293	29.4242
Gm38588	29.4242
Gm30413	29.2736
Ly75	29.1058
Ccl22	28.8856
Slfn8	28.8727
Tnfsf10	28.8666
Gm36153	28.7191
Il1bos	28.2867
Sh2d2a	28.1451
Gm14023	27.5283
Slamf7	27.2889
Lox	27.2595
Panx3	27.223
Isg20	27.1716
Pyhin1	26.771
Tnfrsf8	26.4738
Tmem26	26.4577
Ccr7	26.4127
Ttll2	25.8
Col4a2	25.6973
C330024C12Rik	25.6164
Phf11a	25.5926
Gbp4	25.5087
Gm31135	25.4911
Gm4606	25.3807
Slc7a11	25.3663
Xaf1	24.847
Ccl2	24.8401
Slc17a8	24.8142
Gm6637	24.1942
Il1rn	24.1682
Gm40374	24.1576
Samd9l	24.0017
Gm30692	23.8633
Steap4	23.5945
Foxh1	22.8371
Zscan4d	22.8079
Gm41459	22.771
Ciita	22.7345
Gm34746	22.6249
Gm30262	22.4619
Gm41235	21.9917
Dnase1l3	21.5912
Ntng2	21.3878
Tnn	21.3405
Gm24208	21.2382
Gm36233	21.1667
Peli3	21.0479
Gm39267	21.0326
Gm28710	20.9742
Gm32200	20.9075
Tmem72	20.8964
LOC108168990	20.8891
Serpina3f	20.8529
C1s1	20.535
Tarm1	20.5321
LOC108167713	20.4511
Gm30474	20.3366
Gm36546	20.2775
Ccr9	20.2147
Gm35037	20.0597
LOC105245043	19.9453
LOC102639543	19.9073
Batf2	19.907
Mmp10	19.8018
Gpr84	19.7205
Gm39247	19.6692
Serpine1	19.6069
Fas	19.5764
Rpl39l	19.2014
Ifit2	19.1762
Gm31957	19.0728
Ppm1n	18.7986
Gm3734	18.7427
Gm31063	18.5327
Parp14	18.4691
Ddx60	18.3214
0610031O16Rik	18.283
Gm13420	18.2461
Gm41340	18.2094
Plat	18.0143
LOC108168144	17.9172
Gm6904	17.8819
Smyd1	17.6775
Trim30d	17.6654
Usp18	17.5638
Olfr56	17.5568
Ddx58	17.1809
Pilrb1	16.763
Gm11419	16.7472
Crisp2	16.7131
Gm34699	16.6767
LOC105247076	16.6404
Tnfaip3	16.5931
Gm35158	16.4307
AW112010	16.4194
Shbg	16.3934
Clec2d	16.3327
Tacr2	16.3312
Procr	16.3206
Atp6v1e2	16.0234
Pydc4	16.0202
Hrc	15.9584
Bcl2a1d	15.8961
Gm38766	15.5906
Gbp7	15.5713
Dhx58	15.5545
Bcl2a1b	15.3479
6530402F18Rik	15.3438
Gm42144	15.293
BC094916	15.2647
Gm40838	15.2545
Fbxw25	15.217
Gm33733	15.1804
Gm35413	15.1442
LOC102639428	15.0985
Nod2	15.0928
Gm36333	15.034
Ehd1	14.8312
Treml4	14.8072
Ptpn14	14.7829
Mrpl40	14.773
Sp100	14.7524
Rnf213	14.7286
Bcl2a1c	14.7051
Nlrp3	14.63
Gm8633	14.4877
Slfn4	14.46
Srp54b	14.4087
Slfn2	14.171
Tnip3	14.1297
Rgs9	14.0911
Gca	14.0808
Marco	13.8247
Rasgrp1	13.6891
Gm31516	13.6627
C1rb	13.6478
Gm30464	13.6478
C230024C17Rik	13.6117
Hpx	13.6081
Dlgap3	13.5771
Gm40932	13.5755
Gm36926	13.5428
Car2	13.4813
2310043L19Rik	13.4423
Gm32650	13.4303
Nfkbiz	13.4209
Cnn3	13.3767
Igl	13.2376
Serpinb9b	13.1663
Adamts4	13.0302
Gm34316	13
Serping1	12.966
Gm38985	12.9633
9130401M01Rik	12.8798
Gm40997	12.7634
Gm14304	12.7271
Plpp1	12.6733
Gm39816	12.6418
Gm38600	12.5218
Ifnb1	12.4744
Gpr31b	12.4046
Irgm2	12.3431
Ankrd66	12.2333
F830016B08Rik	12.1695
Gm36079	12.0851
Gm34428	12.0143
Abcb1a	11.9281
Gm32788	11.8885
Mir221	11.8646
Plk2	11.8645
Pde4b	11.7137
P3h2	11.7109
LOC108167838	11.6108
Il23r	11.5143
Gprc5d	11.5024
Cd14	11.4983
Iglon5	11.485
Myc	11.4403
Helz2	11.4258
Gm39785	11.4034
Ier3	11.3703
Gucy2g	11.3152
Gpr85	11.308
Ifi203	11.2805
Hephl1	11.2774
Fscn1	11.232
2310001H17Rik	11.2317
Stx11	11.2235
Trim34a	11.1643
Mmp12	11.0961
Gm41724	11.0626
Slc24a4	10.9613
Ifih1	10.9315
9130221F21Rik	10.9063
Sdc4	10.8535
Src	10.8436
Ccl4	10.8304
Cntnap1	10.7928
Gbp2b	10.7808
Pnoc	10.6658
Pilra	10.6397
Irgm1	10.5857
Gch1	10.584
Creb5	10.5729
Gm9992	10.5456
Gm15496	10.5375
1700047I17Rik2	10.4827
Axl	10.4811
4930579C12Rik	10.4774
Gm36539	10.4418
Gm34994	10.382
Bpifc	10.3792
Cd274	10.3658
Loxl4	10.2135
Oas2	10.2007
Gm16582	10.1897
Adamts7	10.1886
Gm10432	10.1859
I920046F24Rik	10.1834
Il23a	10.1363
Rab11fip1	10.0875
LOC546061	10.0053
Gm33800	9.99619
Gm35722	9.94878
Ampd3	9.94126
Cyp2d40	9.91259
Gm32296	9.78427
Gm34319	9.77953
Pglyrp3	9.77171
LOC108167690	9.76552
Oas3	9.756
Hcar2	9.73284
A530040E14Rik	9.72226
Gpsm3	9.70965
Gvin1	9.67017
Efcab8	9.61209
Elfn1	9.56599
Vwa5b1	9.56366
Gm8995	9.54415
Itgb8	9.51665
Gm40457	9.46229
Gm41183	9.44116
Igtp	9.4366
Ccdc154	9.42909
Ifi204	9.4115
Pdcd1	9.36888
Lamc2	9.35604
Slamf8	9.32063
Dlgap2	9.31044
Col19a1	9.24471
9130015A21Rik	9.13595
Pilrb2	9.11813
Prss56	9.0551
Phf11b	8.99603
Phf11d	8.98853
Cybb	8.97474
Gm35551	8.86006
Dcbld2	8.80867
Cflar	8.77683
Gm41153	8.77586
Sele	8.73162
Msantd3	8.70668
A330076C08Rik	8.70487
Gm34162	8.68032
Gm34572	8.66601
Nfkbie	8.65486
Cd38	8.64976
Pax5	8.62915
Gm16976	8.58713
Slpi	8.57658
Atp13a4	8.55769
Gm12185	8.5478
LOC108167887	8.54333
Tnfrsf1b	8.53293
Gm34657	8.5038
Bpi	8.46507
Oard1	8.43746
LOC102638466	8.40707
Gm41608	8.38936
Gm38525	8.38793
Casp4	8.37883
Wfikkn2	8.35052
Marcksl1	8.33493
Fbn1	8.32485
Slc13a1	8.29805
Socs1	8.28343
Vnn3	8.25015
Gm30073	8.22928
1700016G22Rik	8.15518
Dusp15	8.14774
Rasa4	8.14706
BC048502	8.1201
Zc3h12c	8.09547
Gm4070	8.07698
Hpn	8.06817
Olr1	8.05587
Cyp26a1	8.03382
Ikbke	8.0215
Gm41800	7.99277
Camp	7.98814
Gm26535	7.97873
Gm40943	7.94358
Speer4f2	7.94308
Rrad	7.93963
Icosl	7.91163
Calcrl	7.85206
Lilr4b	7.81123
C230072F16Rik	7.78375
Gm31630	7.72141
Gm35899	7.68825
Sstr5	7.66852
Xcr1	7.63169
Gm15133	7.58632
Pigz	7.58134
Mir1a-1hg	7.55443
Gm28042	7.5484
Mmp14	7.5222
Gm38828	7.46972
Wdr38	7.46972
Gm38530	7.45202
Gm32510	7.43591
Itga5	7.4205
H2-T10	7.4155
Irak3	7.36571
Gm34562	7.35909
Gm595	7.35909
Pstpip2	7.34406
Gdf15	7.33928
E230013L22Rik	7.33227
Hs3st3a1	7.32263
Icam1	7.31337
Klrb1a	7.30131
Edn1	7.22533
Stk26	7.19641
Gm29927	7.1755
Ifi202b	7.17005
Accsl	7.16585
4921511I17Rik	7.15791
Gm36614	7.14036
Gdnf	7.10417
Ildr1	7.10416
Prkg2	7.0766
LOC108168674	7.07054
Hfm1	7.05759
E130119H09Rik	7.05463
Dok7	7.01975
Mfap3l	7.01006
LOC108168743	6.98769
Hck	6.98537
Gm33481	6.9846
Gm12596	6.97347
Gm10634	6.93591
Gbp9	6.93258
Trim5	6.91713
Gm39701	6.90604
1700017M07Rik	6.87228
Gm40847	6.87228
Plaur	6.85477
Gm32778	6.8503
8430430B14Rik	6.83241
Fam49a	6.82756
Gm42192	6.82229
Trim13	6.81639
Epsti1	6.79212
Mir146	6.78662
Lipg	6.77276
Oas1h	6.71844
Btg2	6.70896
Pamr1	6.69872
Akap12	6.67585
Aanat	6.66162
Adamts13	6.65629
Adgrf1	6.65499
Ppfibp2	6.64088
Gm26705	6.61244
LOC102638993	6.60767
Qrfpr	6.60256
Gm40685	6.60186
Gm33769	6.58959
Plpp3	6.57519
Cldn18	6.55128
Pla1a	6.54713
C3	6.54527
BC039771	6.53247
LOC102634968	6.53247
Npnt	6.52932
8030451A03Rik	6.50775
Slc2a6	6.50161
Grpr	6.50016
D630003M21Rik	6.46323
Tnfrsf9	6.4616
Nfkbia	6.45702
Gpc1	6.44514
Ttll6	6.41266
Slc15a3	6.37706
Gm32342	6.3706
Abca12	6.36515
Gm14858	6.36515
Hmox1	6.36232
Pim1	6.3504
Gm41927	6.34867
Oit1	6.34549
Gm38464	6.34305
Reck	6.32295
Cebpd	6.31377
Mpp2	6.2802
LOC100038987	6.25667
Gbp10	6.24714
Pid1	6.19935
Phlda1	6.19605
Gm36634	6.18699
Yap1	6.18079
Rlbp1	6.1777
Trex1	6.17728
Rassf4	6.15661
Cfap58	6.1456
Adprhl1	6.14392
Parp9	6.14323
Ptgs2os2	6.12676
Gm5067	6.12003
LOC100503338	6.1124
Clec12a	6.10612
Parva	6.10062
Gm31998	6.09944
Stat2	6.0828
Gm40687	6.07674
Grxcr1	6.06949
Zc3h12a	6.06743
Gm39866	6.06112
Gm36419	6.05332
Gm30767	6.02508
Hunk	6.003
LOC108168064	5.99152
Spic	5.98734
Svep1	5.98494
Xkr7	5.97927
Gm36596	5.97738
Gxylt2	5.94158
Gm16897	5.93474
Siglece	5.92028
Muc3	5.89987
Gm12223	5.87328
Fndc3c1	5.86662
Cyp1a2	5.86601
Stap1	5.86467
9130230L23Rik	5.86263
Mndal	5.85595
Ntn1	5.83909
Gm6034	5.83876
Aoah	5.82213
Fam129a	5.80879
Gucy2c	5.80713
Gm29953	5.80025
Macc1	5.78731
Gm38510	5.77844
Lypd6b	5.7743
Ccl9	5.76335
Gm31954	5.7556
Gm35039	5.75068
Gm40440	5.73918
Herc6	5.73905
Perm1	5.73868
Tnfaip2	5.73845
B930018H19Rik	5.72841
Gm13822	5.72673
Gm12915	5.72628
4930554I06Rik	5.7002
Trim12c	5.69965
Cd300e	5.68157
Clec10a	5.67783
Col6a3	5.66385
Rnf165	5.65478
Slc6a12	5.62998
Tlr2	5.61294
Pik3r5	5.60026
Cdcp1	5.59023
Zc2hc1b	5.5661
Upk3b	5.56283
Mroh2a	5.55585
Gm36649	5.55502
Spta1	5.53504
Csrnp1	5.5344
E530011L22Rik	5.53273
Rhou	5.52754
Gm33045	5.51283
A530032D15Rik	5.5089
Ceacam18	5.49562
LOC101055758	5.48395
Susd4	5.46828
Loxl2	5.46453
Gm36783	5.45755
Gm11999	5.44497
Gm39211	5.44156
Gm41290	5.41745
3830432H09Rik	5.41623
Dnmt3l	5.40856
Sgce	5.4042
LOC108168748	5.39812
Irf1	5.3972
E330023G01Rik	5.39102
Wnt10a	5.37516
Gm40824	5.37075
Hc	5.36402
Itga2	5.36175
Gm34968	5.35679
Gm5486	5.34417
Znfx1	5.3358
Parm1	5.33004
Gm34084	5.32786
Vps52	5.31561
Sp110	5.30354
Socs3	5.30035
Lgals9	5.29397
Stmn4	5.28862
Tor3a	5.28257
Gm35177	5.28157
Bcl2l15	5.25538
Lilrb4a	5.24809
LOC101055672	5.24274
Gm11190	5.21917
Atp8b3	5.21862
Lpar4	5.21466
Gm41829	5.21375
Gm30310	5.20873
4930440I19Rik	5.20819
Fcrlb	5.20433
LOC108167387	5.19484
Gm33799	5.19248
Otc	5.19248
Mep1a	5.18826
Gm14085	5.18497
Gm38956	5.18476
Fam227b	5.18465
Ccr3	5.18257
Mfsd7a	5.18121
Fam20a	5.16836
Gm40206	5.16036
Trafd1	5.15643
Gm20655	5.13673
Clec4d	5.13433
Gm40121	5.12007
LOC108168786	5.11661
Gm38512	5.11479
Pirb	5.10419
Nfkb2	5.09907
Gm19410	5.09586
Sp140	5.09561
Gm34521	5.08618
Klra2	5.07473
Spata3	5.06375
Gm38500	5.06316
Gm32990	5.05069
Irf9	5.03133
AI607873	5.00282
Slc31a2	4.99038
Oas1a	4.97384
H2-Q7	4.95296
Htr2a	4.95147
Ces1c	4.95095
Adora2b	4.9307
Hsd17b2	4.90985
Gm34568	4.9013
Rex2	4.89797
Bik	4.88714
Cntn1	4.88534
Birc3	4.87631
4732419C18Rik	4.87177
Lacc1	4.86292
Acp5	4.86165
Lix1	4.85572
LOC102638047	4.84049
LOC100041057	4.84019
Lrrc25	4.83919
Gm33510	4.83689
Dram1	4.82264
Gm33898	4.82041
H2-Q4	4.81931
Slc27a2	4.81867
Nyap2	4.80528
Gm39590	4.80093
Trim12a	4.79997
Tango2	4.79397
LOC108168794	4.78709
Gm39054	4.78571
Galp	4.7825
Gm35330	4.77826
Gm34335	4.77055
Il13ra2	4.74445
Tmem171	4.73916
Pip5k1b	4.7016
Tnip1	4.70131
LOC108167426	4.70097
Srxn1	4.70054
Tubb1	4.69733
Ckmt2	4.68433
Zfp827	4.68422
Gm42037	4.68227
Gtsf1	4.67912
Cxcl16	4.67184
Zmynd15	4.66785
Sh2d4a	4.66585
Rab20	4.66518
Gm35723	4.66112
Gm36117	4.65828
Cd6	4.65462
St3gal1	4.64754
G530011O06Rik	4.63966
Il15ra	4.6389
LOC102640957	4.63762
Rgs16	4.61625
Gm30039	4.61491
Pappa2	4.60815
Gm1043	4.60301
Vgf	4.5954
Gm39256	4.58955
Dtx3l	4.56491
Gm20125	4.5649
Oas1g	4.55334
Gm35726	4.54919
F3	4.54871
Ptafr	4.53607
4930471M09Rik	4.53407
Rhbdf2	4.53338
LOC108167448	4.5298
4930431F10Rik	4.52481
Pkp1	4.52438
Slc6a4	4.52062
Gm31130	4.51719
Gm36195	4.50876
Scg2	4.50053
Duox2	4.50029
Fam163a	4.49415
Trim75	4.49373
Mmp9	4.48966
Gpx6	4.48846
Cdhr3	4.48129
Gm36228	4.48064
Mcoln2	4.47541
Nt5c1a	4.46688
Clcnka	4.45633
Fam171b	4.45106
Agrn	4.45105
Gsap	4.43037
Mipepos	4.42791
Gm34874	4.42573
Gm33993	4.42507
Popdc2	4.4247
Gm13470	4.42202
Sqstm1	4.41754
Osm	4.41332
Gm39487	4.41277
Platr6	4.40914
Gm17746	4.40754
Gm5607	4.40415
Cyp2b23	4.39532
Gm39486	4.39532
Cish	4.39092
2010315B03Rik	4.36565
Gm36551	4.36273
Nfkb1	4.36228
Fam179a	4.35804
Tcp10a	4.35591
Tlr3	4.35201
4930431P22Rik	4.35109
Malt1	4.34679
Traf3ip2	4.34184
Arhgap29	4.32987
Gm41181	4.31307
Rilpl1	4.30602
Gm33027	4.29653
Slc28a2	4.28795
Slco4a1	4.28693
Gm32545	4.27916
BC048546	4.27578
Trem1	4.27489
Stat1	4.26721
Fstl1	4.26524
Nr1h5	4.2646
Proser2	4.26339
Dusp16	4.25493
Clec4a1	4.25097
LOC108167971	4.2496
Hr	4.24481
Gm42210	4.24208
Ptgs2os	4.24016
Slc11a2	4.23998
Nqo1	4.23572
Tmprss2	4.23261
Pira6	4.22964
Gm35400	4.22918
Adam22	4.2259
Art3	4.21757
Mdm2	4.2098
Gm29791	4.20118
Cyp19a1	4.19884
Tfcp2l1	4.15932
Tmem266	4.14804
Csmd2	4.13566
Ky	4.13057
Kcnh4	4.12968
Gm36010	4.1268
Slc1a2	4.12318
Pira1	4.11988
Lrp2	4.11228
Gm15753	4.10735
Gm41707	4.10285
Gm29707	4.10097
Gm38953	4.09959
Gm34315	4.08103
Gm39388	4.08103
Mab21l3	4.07469
Ptprj	4.07422
Psg16	4.0734
Skor2	4.0734
Tex43	4.05025
Trim21	4.04969
LOC102636478	4.04882
Gm30900	4.04737
Gm41806	4.04614
Gm12216	4.04485
Lcp2	4.04112
Gm36620	4.04071
1110018N20Rik	4.03046
Gm39608	4.02949
Acoxl	4.02676
Gm26544	4.02311
Tmco5	4.01802
Arnt2	4.01717
Styk1	4.01239
St3gal3	4.00109
Glp2r	3.99951
Parp12	3.99558
Gm33160	3.98958
Fosl1	3.97982
Gm40773	3.97156
Podxl	3.96696
Gm36522	3.96638
Clca2	3.96521
Gm30866	3.96284
Cdkn1a	3.96015
Ms4a14	3.95876
Igf2bp1	3.95293
Gm34086	3.94658
Kctd19	3.94004
LOC100041708	3.92894
Pakap	3.92738
Tank	3.92513
Ppard	3.92506
H2-D1	3.92412
Trim14	3.91938
Ifi35	3.9137
Higd1b	3.91221
Gpr174	3.90128
Myo18b	3.89993
Ksr1	3.89047
Gm41836	3.88772
Gm39546	3.88581
Pdgfb	3.88097
Gm36571	3.88053
Gm28643	3.87909
Gm34752	3.87839
Gm31205	3.87524
Gm31955	3.87524
U90926	3.87524
Sod2	3.86769
Gm41409	3.86575
Gm41635	3.86511
Rnf17	3.84857
Tmem132a	3.84635
Col27a1	3.8461
Htr1f	3.84361
Tm4sf19	3.84321
Slfn10-ps	3.83518
Ralgds	3.82075
Rhoq	3.81855
Rhoc	3.81384
Ptges	3.80974
Meiob	3.80573
LOC105242798	3.80518
1810012K16Rik	3.80447
Gm11755	3.80036
Orm1	3.79211
Rnf19b	3.78961
LOC100862115	3.78714
Lin28a	3.78714
Gm11787	3.78435
Serpinb9	3.78309
Gm35578	3.77793
Relb	3.77347
Tmem2	3.77223
Fam174b	3.76719
E030011O05Rik	3.76713
Peli1	3.7636
Sult2a4	3.76145
Zfp853	3.76011
Sertad4	3.75201
Uba7	3.7514
Adtrp	3.74988
Setdb2-phf11c	3.74836
4930432E11Rik	3.74666
Gm36199	3.7443
LOC108168481	3.74371
Slco4c1	3.74232
Ube2e2	3.7413
Myh11	3.73691
Gpx3	3.73391
Zdhhc18	3.7333
Gm39123	3.73294
Gm15179	3.7316
Gm30173	3.7316
Dpep1	3.73019
Gm1070	3.71826
Car13	3.71741
Gm38397	3.71497
Il15	3.712
Agpat4	3.71123
1700057H15Rik	3.71006
LOC108168775	3.70819
Txnrd2	3.7043
Fbp1	3.69659
Serpine2	3.69572
Ttbk1	3.69117
Kcnd1	3.69042
Slc6a19	3.68877
Fbxw27	3.68819
Gm31494	3.68738
Htra1	3.68702
Zfp599	3.68383
Gm10636	3.67971
D630033O11Rik	3.67721
Ttc39c	3.67581
Cacng8	3.67402
Artn	3.66335
Gm34194	3.66198
Rims4	3.65879
Dusp4	3.65619
Stk40	3.64263
Sh3d21	3.63777
Plekhn1	3.63706
9130208D14Rik	3.63661
Sfn	3.63617
Gm648	3.63425
Duox1	3.63313
Gfi1b	3.63065
Ripk2	3.63042
E430016F16Rik	3.6277
Gm364	3.62484
LOC108168891	3.61939
A430093F15Rik	3.6139
Gm33439	3.61314
Nid1	3.60683
Gadd45a	3.59946
4930503B20Rik	3.59875
Fam160a1	3.59482
Hmcn2	3.59311
Gm10804	3.59247
Gm33857	3.58902
Gm36799	3.5887
Gm5468	3.58784
Dsp	3.5849
Hivep3	3.57429
Atf7ip2	3.57014
Gm38957	3.56791
Srd5a2	3.56458
Gm42357	3.55798
Irak2	3.55753
LOC108169061	3.55372
Gm12257	3.55174
Gm30657	3.54831
March10	3.54337
LOC108168200	3.53958
Duoxa1	3.53755
B4galt2	3.53539
Chrna2	3.52654
Daxx	3.52542
Gm10561	3.52492
Lrrc63	3.52325
Gm34483	3.51973
Gm40447	3.51829
Gm13398	3.51454
Arpp21	3.51424
Snord118	3.51131
Ell2	3.50917
Parp10	3.50774
Kalrn	3.50765
LOC105247075	3.50686
Mylk2	3.50507
LOC108168423	3.50127
Gjc1	3.49789
Mapkapk2	3.49185
Cacng4	3.49025
Mir22hg	3.48881
Lilra6	3.48678
Acsbg1	3.48619
Gm33624	3.48197
Gm14051	3.48196
Gm42085	3.47748
Tmem59l	3.4714
Gm40929	3.46907
Prdm1	3.46642
F10	3.4651
4930438A08Rik	3.46385
Gm40876	3.46055
Nod1	3.45952
Gm34471	3.45896
Psd	3.45683
Adamts18	3.45504
LOC102637781	3.45393
Gm32273	3.45252
Tecta	3.44915
Platr14	3.44728
Myo16	3.44591
Skiv2l	3.44552
Ms4a4b	3.4408
Tmem198	3.4354
4933432I03Rik	3.42819
Gm34804	3.42527
Srgn	3.42458
Rnf183	3.42279
Gm32357	3.41991
Gm42190	3.41164
Add2	3.40979
Susd2	3.40754
1700028I16Rik	3.40635
Tbx10	3.40615
Gm14342	3.40561
Chrm1	3.40022
Flnb	3.39183
Oas1d	3.39091
Patl2	3.38984
Ano5	3.38982
Gm40376	3.38827
Awat1	3.38011
Lrrc6	3.37564
Gm31407	3.37443
Pde6b	3.37042
Osgin2	3.36777
Spink5	3.36319
Wnt4	3.35644
Csprs	3.35312
Gm31672	3.34336
Fam46d	3.34268
Slc4a9	3.33968
Gm26520	3.33685
Vasp	3.33463
Scn11a	3.32582
4921529L05Rik	3.32372
Scnn1g	3.32352
Ppp1r15a	3.32286
Ccdc149	3.32207
Trim56	3.31869
Apela	3.3139
4930557B15Rik	3.31361
Spryd7	3.31272
Serpina3g	3.31161
Plcb1	3.30966
Gm39813	3.30785
Sugct	3.30595
Gm32287	3.30548
Itga8	3.30496
LOC108168937	3.3039
Ttn	3.3021
Acpp	3.29876
Gm41005	3.29814
Rhbdl2	3.29799
LOC102635801	3.29681
Gm15411	3.29217
Chrng	3.29198
Tmc7	3.29192
Cd247	3.29115
Cpd	3.28939
3110043O21Rik	3.28324
Gm30147	3.28252
Dgkeos	3.28052
Gm38403	3.27915
Gm35507	3.27845
Cd44	3.2777
Ptprg	3.27688
Eif2ak2	3.27251
Gm33044	3.27189
Gm33384	3.27003
Gm33774	3.269
Gm40139	3.26187
Jak2	3.25667
Stag3	3.25418
Gm6657	3.24915
Ceacam19	3.2441
LOC108167982	3.24358
Gm34983	3.24316
Cyp3a13	3.24175
1700052H01Rik	3.23692
Cp	3.22914
Atf3	3.22745
Ido2	3.22708
Vmn2r90	3.22507
Slc28a3	3.22458
4930519G04Rik	3.2218
Gm33504	3.21864
LOC108168453	3.21598
LOC102634529	3.21311
Muc20	3.20867
Acsbg2	3.20515
Gm36913	3.20329
Plekhm3	3.20008
Gm28068	3.19607
Myh13	3.19606
Gm35550	3.19286
4930553C11Rik	3.19225
Slco2a1	3.19225
Tmod2	3.19207
Cd80	3.18575
St18	3.18207
Cx3cr1	3.18152
Osbpl3	3.18081
Gm3775	3.18047
Gm29943	3.18017
Ube2l6	3.1785
Kit	3.17395
Colgalt2	3.17105
Tekt4	3.16813
Pvr	3.16677
Maff	3.16639
Cfb	3.16377
Zufsp	3.15935
Sdc2	3.15633
8030442B05Rik	3.15455
Mapk11	3.15407
Gm5431	3.15105
Caly	3.14564
Tpm4	3.14511
Cd74	3.1445
Radil	3.14421
Snx20	3.13983
C5ar1	3.13924
Snx10	3.13885
Gm36213	3.13783
St3gal6	3.13739
Gm39793	3.13549
Tbx20	3.13486
Gm39198	3.1326
D6Ertd527e	3.13245
Lsm2	3.13226
Sh2d6	3.12647
Psmd10	3.12408
Epha4	3.12405
Tet2	3.12246
Txk	3.12239
Gm40053	3.1218
LOC108169150	3.12078
Adamts1	3.11769
Wscd2	3.11501
Met	3.11469
Lnx1	3.11119
Gm31735	3.11032
Fam46c	3.1097
Tpo	3.10541
Gm5767	3.1011
Myoz2	3.10057
Trnak-uuu	3.10026
LOC108167688	3.09496
Kcnq1	3.09315
Daam1	3.09255
C1s2	3.09187
Olfr920	3.08871
Mtmr14	3.08659
Opn1sw	3.08636
Got1l1	3.08367
Hif3a	3.08345
Mid1	3.08253
Gm32249	3.08091
Hepacam	3.07632
Dusp1	3.0761
Dcbld1	3.07485
Mfsd4b5	3.06994
Gm34790	3.06681
Gm34062	3.06641
Gm32250	3.06245
Ccdc69	3.0622
Micall2	3.06137
Adar	3.06111
Pmp22	3.06029
Gm33289	3.05972
Ttc21a	3.05637
Pls1	3.05181
Tmprss12	3.04732
LOC108167810	3.04444
1700128A07Rik	3.04356
4930445E18Rik	3.04353
Gm40637	3.043
Nipal2	3.043
Rbpms	3.04114
Gm32213	3.0356
4930526H09Rik	3.03448
Gm34809	3.03332
Ezr	3.03299
Gm42073	3.03189
Gm33641	3.02459
Gm39616	3.02459
Tgm3	3.02407
Gm34267	3.02323
Bst2	3.01963
Slc1a3	3.01497
Gm13073	3.01461
Rnd3	3.0131
LOC102634581	3.01177
Gm42362	3.01173
A530072M11Rik	3.01057
Astl	3.00151
A530013C23Rik	3.00111
Syk	2.99694
Trpm5	2.99375
Slc25a25	2.99231
Slc2a1	2.99067
Hp	2.98987
Nfkbib	2.98962
Fcgr2b	2.98662
Gm12092	2.98634
Slain1	2.98413
Ppp1r12b	2.98362
Gm39150	2.983
Acsl1	2.98175
Zeb1	2.98054
LOC108168238	2.97941
Fam20c	2.97879
Pcp4	2.9784
Gm39787	2.97608
LOC108168143	2.97324
Mmp2	2.96952
Tnfrsf14	2.96681
Cyp11a1	2.9646
1700066B17Rik	2.96368
Ms4a6c	2.96114
1700012I11Rik	2.95589
LOC108169047	2.95276
Adamts20	2.9522
Zfp872	2.94794
Gm38499	2.94718
4930544M13Rik	2.94318
Nphs2	2.94134
Gm41523	2.93886
Cyp2c39	2.93404
Pld2	2.93378
Gm13912	2.93264
Sh3tc2	2.93092
Arrdc5	2.92791
Gm33566	2.92769
Marcks	2.9227
Tnfsf9	2.92255
Gpr55	2.92108
Evpl	2.91776
4930432J09Rik	2.91697
D930020B18Rik	2.91274
Tex21	2.90808
Wif1	2.9065
Txnrd1	2.90634
Nlgn3	2.90628
Notch1	2.90561
Ms4a4d	2.90503
Rasgef1b	2.90422
Gm39609	2.90129
Dnaic2	2.8995
Tal2	2.89742
Gm30365	2.89728
Madcam1	2.89482
Neurl3	2.89327
Gm41362	2.89267
Pdgfra	2.89235
Gm11998	2.89226
Fam214b	2.88672
2500002B13Rik	2.88587
Akap13	2.88485
Ndufa7	2.88403
Smarcd3	2.88358
Gm35837	2.88115
Gm1123	2.88055
Ptger2	2.87954
Slc5a1	2.87905
Tmigd1	2.87578
Gm41626	2.87382
Exoc3l4	2.87252
Usb1	2.86887
Faxc	2.86638
Creb3l4	2.86584
Lrrc8d	2.86323
Gm30246	2.86154
Gm39167	2.8604
Cth	2.85783
Alpk2	2.85753
Ccr10	2.85527
Lpcat2	2.85399
Gm31527	2.85349
Txlnb	2.8516
Trim9	2.85135
Gm39837	2.85128
Nek5	2.85019
Gm2240	2.84781
LOC108167827	2.84781
Nnmt	2.84781
Tdrd7	2.84774
Gm40966	2.84753
Cers6	2.843
4930548H24Rik	2.84259
Gm40085	2.84076
Cpeb4	2.83928
Klf17	2.83903
Kdm4a	2.83814
Tapbpl	2.83806
Gm34557	2.83591
Map3k8	2.83537
Med11	2.83064
Tet1	2.82945
Spsb4	2.8276
Gm42250	2.8271
Ros1	2.82559
Vipr2	2.82551
Pou2f2	2.82522
Gipc2	2.82187
Prrg4	2.82154
Ahnak2	2.81988
Tm4sf4	2.81918
A330023F24Rik	2.81892
Wdr17	2.816
Tnfsf8	2.81161
Il18	2.8116
Aqp9	2.80983
Lsmem1	2.80627
Hs3st3b1	2.80346
Mctp2	2.79744
Lipk	2.79586
Sec14l4	2.79586
Kank1	2.79461
4932431P20Rik	2.79371
Adra1b	2.79203
Lgals3bp	2.79122
Tmem140	2.78928
Raver2	2.7888
Hist1h2ad	2.78803
Gm32666	2.78691
Dnah2	2.7857
Rab33a	2.78397
Esyt3	2.78073
Gm36560	2.78012
Slc26a9	2.77946
Gm42141	2.77934
Spats2l	2.77736
Mocs1	2.77686
LOC105243127	2.77336
Zfp36	2.77294
Mcm9	2.7715
9530026P05Rik	2.76814
Sptbn2	2.76791
Gm41169	2.76771
Apba2	2.76672
Slfn9	2.7664
Gm16525	2.76344
Tspan1	2.76237
Copz2	2.76199
Gm33433	2.76074
Gm44502	2.76002
Krt222	2.75847
Fgd3	2.75776
Hip1r	2.75764
Mirlet7i	2.75532
Plac8l1	2.75532
Plk3	2.75084
Gm30706	2.74955
Cnksr1	2.7459
Aknad1	2.74562
Nectin4	2.74501
Abca4	2.74313
Gm39335	2.74103
Fam71d	2.74061
Gpr4	2.74002
Gm34597	2.73952
LOC102635990	2.73928
0610043K17Rik	2.73876
Dppa2	2.73727
Best1	2.73661
LOC108168227	2.73385
Gm40221	2.72267
Slc39a4	2.72208
Gm39841	2.72154
Als2cr12	2.72086
Gm40645	2.72057
Gm31136	2.719
Usp13	2.71772
4930417O13Rik	2.71733
Tuba8	2.71393
Mov10	2.71271
Gm41838	2.71232
Ddx43	2.71193
Mir365-2	2.71097
Gm32089	2.70952
Slc4a7	2.70908
Fam53c	2.7087
Frk	2.70716
Pdgfrb	2.70715
Ccdc108	2.70675
Rarg	2.70609
Esd	2.70354
Actl6b	2.70301
4933412E12Rik	2.70216
Gm41664	2.70175
Fscn3	2.6976
Cerkl	2.69753
E330013P04Rik	2.69736
Zap70	2.69698
Ano1	2.69314
Fam46a	2.69165
Rbms3	2.69152
Gm31131	2.69132
Gm10125	2.68791
Tfec	2.68632
LOC102635844	2.68356
Gm7160	2.68217
Kremen1	2.68198
Bcl3	2.67897
Inpp1	2.67816
Chpf	2.67813
1110002J07Rik	2.67727
a	2.67589
A230098N10Rik	2.67447
Gm34974	2.67439
Pak6	2.67265
Gm13990	2.67233
4930483O08Rik	2.67197
Otor	2.66999
Amn1	2.66901
Fetub	2.66884
Rasgef1c	2.6688
LOC105245580	2.66191
Gm31847	2.65977
Gm34007	2.6587
Rabgap1l	2.65814
Fgf18	2.65777
Gabrr2	2.65714
Olfr1033	2.65676
Tspan15	2.65475
Abcc5	2.65373
Slc7a2	2.65311
D330050G23Rik	2.65121
Ccdc173	2.64797
Kcnc2	2.64376
LOC108168152	2.64088
Dgat2	2.63493
Dusp2	2.63378
Mitd1	2.63287
Fcrl5	2.63025
Smim3	2.63006
Gm31902	2.62919
Gfpt2	2.62869
Plcb4	2.62845
Syt7	2.62705
Gm41902	2.62579
Smim17	2.62566
Il17rb	2.62407
Tusc5	2.6239
0610039K10Rik	2.6216
Cutal	2.62107
4930526L06Rik	2.62077
Fam198a	2.61987
Thegl	2.61935
Efcab6	2.61387
Gm36154	2.61225
Nrbp2	2.61023
Plxna2	2.60984
Plscr1	2.60819
Il20rb	2.60784
Gm36566	2.60525
1500015L24Rik	2.60365
4930578M01Rik	2.60286
AI463229	2.60213
Gm41521	2.59806
1700122H20Rik	2.59781
Gm39543	2.59781
Mogat1	2.59675
Gm12505	2.59668
Gm39134	2.59636
Bend7	2.59615
Optn	2.59508
Foxf2	2.59206
Btbd11	2.59204
Mbd3l2	2.59168
Rho	2.59142
Gm33929	2.58981
Rasip1	2.58718
Trim71	2.58684
Gm4633	2.58441
A330008L17Rik	2.58365
Cd72	2.58006
Ankrd33b	2.57854
LOC108168063	2.5775
Dpy19l3	2.57711
Tgfa	2.57681
Cyp3a57	2.57657
Pnp	2.57591
Rnf114	2.57358
Gm38838	2.57349
Vwce	2.57341
Gm35880	2.57164
Gm32718	2.5716
Gm30687	2.57131
Mmp24	2.57003
Rusc2	2.56933
Ldhc	2.5683
Clcn7	2.56829
Clic6	2.56819
Gm35235	2.56694
Gm42372	2.56615
Nmnat2	2.565
Gm30145	2.56142
Gm42253	2.56044
Rnf180	2.55974
Ap1m2	2.55925
Stox1	2.55885
Gm28651	2.55723
Ticam1	2.55718
Mpdz	2.55697
Egfr	2.55696
Matn4	2.55511
Tnfaip6	2.55383
Gm41361	2.55272
Gm30235	2.55126
Gm35167	2.55044
Gm34297	2.54662
Kcnip1	2.5443
Acp7	2.54257
Slc7a14	2.54104
Armcx3	2.53953
Ankdd1a	2.53932
Gm40554	2.53755
Atp8b4	2.53656
Amot	2.53649
Agap2	2.536
Slc39a8	2.53583
Zmynd10	2.53531
Olah	2.53431
Nadk	2.53132
Gm32675	2.52979
Gm36041	2.52816
Slc39a2	2.52771
Sytl5	2.52715
Adra1a	2.52567
A630033H20Rik	2.52523
LOC102636309	2.52366
Gm32406	2.52287
1700049J03Rik	2.52263
Gm36278	2.52245
Rab15	2.52225
Gm39511	2.52108
Rbpjl	2.51974
B230323A14Rik	2.51711
Gm8256	2.5165
Tekt3	2.51643
LOC108167367	2.51565
Adamts2	2.51522
Gpd2	2.51496
Ablim2	2.51472
E030042O20Rik	2.51367
Stpg3	2.5117
Gm41795	2.51138
Il17rd	2.51096
Gm34289	2.50906
Mpeg1	2.50781
Klf6	2.50768
Wnt6	2.50731
Gm34189	2.50727
Tnfsf4	2.50668
Gsr	2.50656
Mtag2	2.50501
Gm31416	2.50411
Gm33809	2.50338
Gm40262	2.49955
Esrp1	2.49861
Them7	2.49596
Gm39959	2.49546
1700031P21Rik	2.49454
Gm42063	2.49321
Dnah3	2.49249
Nlrc5	2.4913
Xkr8	2.48973
Tex19.1	2.48956
Gm32050	2.48945
Serpinc1	2.48945
Gm38580	2.48577
Gm34441	2.48511
Fndc3a	2.48409
Cecr2	2.4835
Rgs22	2.48287
LOC106557447	2.48041
Pdlim3	2.48041
Sh3rf3	2.48003
Gm35218	2.47639
Trim30a	2.47315
Klk14	2.47276
LOC101056115	2.47184
Mtcl1	2.4717
H2-K1	2.47134
Gfap	2.47036
Gm31458	2.47036
Gm41546	2.47036
LOC108168378	2.47036
Gm41067	2.46978
Chrm5	2.46924
Gm35420	2.46911
Gm30086	2.4686
Gm33273	2.46773
Ms4a7	2.46731
Pcgf5	2.46598
Fam186b	2.46447
Tapbp	2.46429
Gm35838	2.46356
Daam2	2.46226
Ppp4r2	2.46096
Il17d	2.46093
LOC108168924	2.45922
Gm10433	2.45716
Nr2e3	2.45649
Alcam	2.45649
Rcan2	2.45579
Gm20275	2.45249
Rapgef4	2.45142
Rbpms2	2.45059
Syt2	2.45053
Ube2f	2.44964
Gm38717	2.44933
Gm40816	2.44932
Gm9926	2.4476
LOC108168790	2.44742
4930469K13Rik	2.44705
Gm40620	2.44615
Nr1h4	2.44526
Tuba3a	2.44385
Camk2d	2.4433
Gm31724	2.44258
Drd1	2.44146
Gm19466	2.44112
Maneal	2.44002
Tma16	2.43965
Hcfc2	2.43897
Erp27	2.43881
Gm36684	2.43861
4930479D17Rik	2.43762
Gm31445	2.43669
4930599N23Rik	2.43576
Gm2897	2.43575
Myrf	2.43504
Slc12a8	2.43112
Tnni1	2.43042
Plek	2.4292
Cdc42ep5	2.42843
Fnd3c2	2.42827
Gm34199	2.42792
Gm34908	2.42792
Gm39914	2.42792
Derl3	2.42755
Nmi	2.42719
Stat3	2.42543
Clec5a	2.42435
Gm31169	2.4232
LOC108167938	2.42288
Sema4d	2.42118
Tor1aip1	2.42064
Gm17224	2.4205
Ptprm	2.4204
Il27ra	2.41719
Apobec3	2.41652
Astn1	2.41623
Rai14	2.41603
4930522O17Rik	2.41561
Gm36063	2.41561
Olfr1444	2.41561
P2ry2	2.41417
Piwil4	2.41312
Rapgef2	2.41198
Clic4	2.41172
Rnd1	2.41116
Fank1	2.41093
Mtmr7	2.41017
Parp8	2.40873
Fam219a	2.40781
Pik3ap1	2.40599
Prss50	2.40438
Meig1	2.4028
Plekha4	2.40225
Pdzrn4	2.40183
Tex26	2.4018
Nrp2	2.4017
Nr4a3	2.4005
Gm35795	2.3994
Gm12339	2.39904
Ano4	2.39826
Abtb2	2.39767
Slc16a5	2.39579
Abcc1	2.39526
Gm39654	2.39362
Rbpj	2.3912
Foxn4	2.39061
Gm34295	2.39061
Gm41533	2.39061
Casp1	2.3901
Ppfia1	2.38987
Gm21188	2.38826
March5	2.3882
Ifrd1	2.38761
Slamf1	2.38701
Nepn	2.38673
Gm26843	2.3864
Mapkbp1	2.38388
LOC102639683	2.3827
Atp6v1b1	2.38139
Gm40508	2.38139
Ppp1r3g	2.38138
Gm42110	2.38001
Adamtsl4	2.37966
LOC108168863	2.37705
Cdc20b	2.37665
Junb	2.37478
LOC102640059	2.37451
Cobll1	2.37418
D5Ertd615e	2.37333
Hsd17b6	2.37285
Rtn4	2.37276
4930430E12Rik	2.37106
Gm40668	2.36974
Fcgr4	2.36911
Prdx1	2.36704
Gdpd1	2.36666
Plekhh2	2.36643
Gm28822	2.36547
C920009B18Rik	2.36505
D730005E14Rik	2.36446
Tgm2	2.363
Kif3c	2.36183
Wdr59	2.361
Fam81b	2.35952
Xrra1	2.35858
Wasf3	2.35634
Synpo2	2.35513
Il7r	2.35459
Pde4c	2.35357
LOC108168939	2.35177
4930548K13Rik	2.35117
Gm30563	2.35074
Mtap7d3	2.34904
Tap2	2.34904
2010107G23Rik	2.34868
Gm31620	2.34799
Gm4681	2.34719
Gm13657	2.34665
Gm31080	2.34432
Gm40321	2.34107
Mina	2.33966
Pygl	2.33942
1700025F22Rik	2.33793
Rnf122	2.33645
Enam	2.33623
Jade2	2.33285
Gm12694	2.33169
Gm32046	2.33164
Map1b	2.33066
Gsg1	2.33062
Naalad2	2.33021
Clec4n	2.32858
Gstt1	2.328
Tenm1	2.32472
Gm19325	2.32296
Gm30091	2.32287
Gm14379	2.32232
Dcdc2c	2.32223
Cyb5a	2.32177
Adam17	2.32136
Creg2	2.32018
Gm32031	2.32003
LOC102640250	2.31997
Vmn2r82	2.31675
1700020G17Rik	2.31584
Ppt2	2.31576
Unc5c	2.31576
Mgarp	2.31561
Zswim4	2.31527
Gm9840	2.31267
Myrip	2.3126
Gm35988	2.31243
Gm33725	2.31185
Hmces	2.30895
2900089D17Rik	2.30719
4930505K14Rik	2.30624
Pigv	2.30585
Lhx9	2.30486
Grm1	2.3048
A730056A06Rik	2.30412
Samsn1	2.30243
Col24a1	2.30212
Plin4	2.30201
Gm34630	2.29881
Znrf1	2.29879
Mturn	2.2987
Dclk1	2.29849
Gm31394	2.29841
Col9a3	2.29712
Riok3	2.29502
Snap91	2.2939
Gclm	2.29336
Jam2	2.29297
Gm41603	2.29089
Chadl	2.29062
Ppfia3	2.29043
Ptk2b	2.29039
Dpp10	2.29037
Ninj1	2.28937
Dlg5	2.28881
Mip	2.28881
Gm39849	2.28864
Tgfbr3	2.28846
Atp10a	2.28842
LOC105243269	2.28804
Paip2b	2.28788
Gramd1b	2.28787
Zfp719	2.28752
Hipk2	2.28707
Parp16	2.28663
Spint2	2.28634
Arg2	2.28569
Usp53	2.28529
Gm39441	2.28437
Plcxd2	2.28414
Skint3	2.28377
Eya2	2.28237
4833438C02Rik	2.28197
Gm31880	2.28192
A930017K11Rik	2.28146
Bag6	2.28045
C130060K24Rik	2.2773
Dnaja4	2.27723
Mpl	2.27712
Enpp2	2.27704
9430020K01Rik	2.27694
2700054A10Rik	2.27676
LOC105242405	2.2764
Klre1	2.276
Ikzf2	2.27453
Mccc1os	2.27412
Gm7135	2.27386
Usp25	2.27361
Dtna	2.27277
Slc16a10	2.27109
Epgn	2.27073
Gm34455	2.27038
Wee2	2.26553
Gm39130	2.26465
1700001P01Rik	2.26395
Plagl2	2.26085
Serpinb1b	2.26044
Gm15433	2.25831
Sox30	2.25614
Gm41551	2.25563
Stmn3	2.25552
B230209E15Rik	2.24833
Gm5481	2.24787
Fah	2.24653
Ntn4	2.24637
Gpr132	2.24635
Gm42020	2.24601
Gm16069	2.24253
LOC108167742	2.24241
H2-T22	2.24217
Slc22a4	2.24117
Denr	2.23899
Ass1	2.23891
Gm35111	2.23707
Elavl2	2.23671
Ltb4r2	2.23665
Vaultrc5	2.23632
Yipf7	2.23551
A230028O05Rik	2.23538
Rtn2	2.23205
Trim25	2.23075
Gm11734	2.22823
2210019I11Rik	2.22588
9330175E14Rik	2.22574
Gm36486	2.22516
Wfdc18	2.22512
Gm35249	2.22466
LOC108168534	2.22465
Nfe2l3	2.22439
Gm38598	2.22422
Tyk2	2.22399
Gm35624	2.22385
Cdh10	2.22326
Gm16675	2.22325
Ern2	2.2232
1700065O20Rik	2.22262
Apobr	2.22129
Adam32	2.21955
Adgre4	2.21943
Gm11837	2.21843
Itga4	2.21826
Crabp2	2.21696
Zfp783	2.21674
Cul1	2.21544
Prrc2a	2.21479
Gm39226	2.21477
Bcar1	2.21329
Adam33	2.21267
Cyb561a3	2.21158
Muc16	2.21137
Gm40363	2.21123
Gm31054	2.21111
Gm26637	2.21058
Ext1	2.21042
Klhl29	2.20981
Gm11958	2.20925
Gm40289	2.20857
Sec1	2.20834
Gm34320	2.20783
Acp2	2.20753
Mybpc3	2.20551
Gm10648	2.20538
Lck	2.20513
Lrp12	2.20434
Gm35803	2.20221
Mlkl	2.20117
Mir7688	2.20088
C430049E01Rik	2.20068
Pacsin3	2.20055
Gm41823	2.20047
Tbc1d21	2.20045
Asb1	2.19999
Ctu1	2.19993
Tor1aip2	2.19978
Cilp	2.19797
Stk32b	2.19671
Zfp365	2.19474
Gm32672	2.19438
Myh10	2.19437
Hectd2	2.19406
Igf2bp2	2.19338
Abi3bp	2.19258
Fam184b	2.19159
Slc15a5	2.1906
LOC108168170	2.18937
Acer1	2.18887
Tmem63c	2.18887
Ogfr	2.18633
Ldlr	2.18542
Adhfe1	2.18524
LOC105245562	2.18436
LOC108168771	2.18418
Wdr88	2.18341
Mpped1	2.18313
Gm33135	2.18239
LOC102637854	2.18142
Cebpb	2.18127
Hap1	2.17949
LOC108167924	2.17904
Cep126	2.17866
1700093K21Rik	2.17713
Gm32202	2.1768
Ust	2.1758
Trank1	2.17533
Gm10499	2.17519
Galnt16	2.17478
Myd88	2.17129
Gm42202	2.16897
Sgk3	2.16853
Anxa7	2.16832
Gm40403	2.16819
Triml1	2.16794
Necab2	2.16694
Ncf1	2.1669
Gm5782	2.16652
Ablim1	2.16637
Ccdc88a	2.16571
Vps37c	2.16536
LOC102638797	2.16505
Gm40446	2.16428
[truncated: 16,284 more rows]

## Sheet: 3a.All Overlapping DEG
Gene	E3 Fold Change	E4 Fold Change	Data represent the set of overlapping genes following treatment of BV2 cells with either the nApoE3 or nApoE4 fragment
Gm41236	409.847	691.622
Cxcl2	293.168	504.634
Nos2	290.587	68.8546		These genes are ones in which they were differentially expressed (>2 fold-change or <-2 fold-change) in both datasets
Gbp5	279.265	671.785
Csf3	223.956	140.9
Il12b	221.55	714.947
Gm33055	200.579	71.0722
Acod1	190.527	322.4
Il1b	179.63	215.704
Gbp6	169.294	143.202
Gbp2	163.952	212.737
Il1f9	162.655	35.7735
Rsad2	152.51	107.061
Ifi205	149.553	75.2428
Rnase10	144.427	140.622
Gm4951	132.473	34.5258
Vcam1	129.993	104.505
Zfp811	121.92	147.927
Mefv	117.915	18.305
Apol9b	115.98	43.602
Cmpk2	108.055	91.6258
Traf1	106.943	187.164
Zbp1	102.036	213.465
Mir155hg	98.2996	68.1554
Ifi44	91.9927	478.962
Lcn2	91.9631	98.8078
Tnf	90.584	36.3717
Gstt4	87.6891	15.6745
Apol9a	86.8378	167.261
Gm41647	86.3404	225.269
Cd69	85.6272	181.955
Adora2a	82.6818	277.465
Slfn5	82.6774	31.3342
Mycl	82.5912	42.6012
Il27	70.6874	183.054
Ifit3	70.0798	38.9155
Serpinb2	68.1306	219.424
Ccrl2	66.5594	56.4375
Rtp4	65.5937	83.3643
Ptgs2	63.6904	26.803
Ccl20	63.5322	144.536
Trim30c	63.1475	17.2326
Batf	61.8431	47.4882
Gm12250	61.4134	82.421
Isg15	60.3923	38.4332
Gm36161	60.3548	23.6194
Kctd14	57.7604	13.5375
Fpr2	56.4778	34.0576
Cyb5r2	56.2254	9.17333
Gm32008	56.2254	144.274
Bcl2a1a	55.468	179.238
Ifit1bl1	55.4389	5.9333
Iigp1	55.2233	123.035
Mmp13	54.6719	38.3288
Misp	54.4825	43.1883
Saa3	53.8538	64.1576
LOC102634900	53.2052	337.227
Cygb	52.9494	4.34203
Tnnt2	50.036	25.8244
Cdc42ep2	49.139	27.8529
Fpr1	47.9168	21.0863
BC023105	46.3631	46.4563
Mnda	45.7699	11.0159
Clca1	44.4833	8.99233
Gm40008	43.7998	17.2078
Gm41145	43.6763	83.695
1700011B04Rik	43.6255	82.8835
A1cf	43.1783	20.5361
Oasl2	42.8893	41.8088
Cntnap3	42.8797	5.94179
Il1a	42.0439	19.9428
Hdc	41.3843	20.765
H2-M2	41.368	21.4873
Cxcl1	41.2955	175.999
Wdr20rt	39.8926	22.6515
Gm31882	39.7523	10.6646
Clec4e	39.6864	87.7373
Irf7	39.5728	14.7809
Lrrc32	38.1639	6.32728
Gm34571	37.7964	137.261
Il7	37.4629	90.2039
Ccl7	36.6464	4.86911
Gm42252	36.6024	12.408
Cd40	36.1872	56.5348
LOC101055663	36.1076	7.29507
Ifitm3	35.9972	68.2231
Gbp3	35.8516	14.6029
Oasl1	35.5964	36.0453
Aqp3	35.5052	20.8232
Il1f6	33.5541	64.5574
Ccl12	33.1015	4.90419
Olfr433	33.0665	15.451
Dusp8	32.8971	45.6239
Gm20139	32.5554	46.1443
Itih1	32.2642	50.3699
4930512H18Rik	32.1213	37.5273
Gm6093	31.9174	39.2616
LOC108167347	31.5983	9.41741
4933433H22Rik	31.1185	19.3775
Ccl3	30.9471	10.3355
Lad1	30.2152	261.641
Gm32231	29.5693	23.3793
Gm38588	29.4242	6.1135
Gm30413	29.2736	6.45136
Ly75	29.1058	42.7703
Ccl22	28.8856	38.0929
Slfn8	28.8727	13.2992
Tnfsf10	28.8666	13.4033
Gm36153	28.7191	19.7463
Il1bos	28.2867	7.78201
Sh2d2a	28.1451	7.67403
Gm14023	27.5283	21.6418
Slamf7	27.2889	8.71045
Panx3	27.223	23.6194
Isg20	27.1716	6.37578
Pyhin1	26.771	10.3518
Tnfrsf8	26.4738	21.4672
Tmem26	26.4577	13.0415
Ccr7	26.4127	59.0411
Col4a2	25.6973	5.89716
C330024C12Rik	25.6164	33.2537
Phf11a	25.5926	4.59306
Gbp4	25.5087	34.0493
Gm31135	25.4911	29.7407
Gm4606	25.3807	4.05192
Slc7a11	25.3663	26.9112
Xaf1	24.847	23.7684
Ccl2	24.8401	5.57401
Slc17a8	24.8142	2.16153
Gm6637	24.1942	21.546
Il1rn	24.1682	12.5914
Samd9l	24.0017	4.86351
Gm30692	23.8633	7.37725
Foxh1	22.8371	28.523
Ciita	22.7345	8.61006
Gm34746	22.6249	60.4213
Gm30262	22.4619	9.75383
Gm41235	21.9917	10.3103
Ntng2	21.3878	41.9958
Tnn	21.3405	13.7825
Gm24208	21.2382	19.5855
Gm36233	21.1667	16.8499
Peli3	21.0479	11.6493
Gm39267	21.0326	4.82287
Gm28710	20.9742	10.0572
Gm32200	20.9075	5.45812
Tmem72	20.8964	10.8799
LOC108168990	20.8891	7.5684
Serpina3f	20.8529	4.85109
C1s1	20.535	60.292
Tarm1	20.5321	12.9533
LOC108167713	20.4511	7.95651
Gm30474	20.3366	19.7812
Gm36546	20.2775	4.51269
Ccr9	20.2147	15.0875
Gm35037	20.0597	14.9363
LOC105245043	19.9453	199.354
LOC102639543	19.9073	4.65808
Batf2	19.907	18.6429
Mmp10	19.8018	25.3493
Gpr84	19.7205	26.9413
Gm39247	19.6692	18.1074
Serpine1	19.6069	3.23042
Fas	19.5764	95.4884
Rpl39l	19.2014	82.1931
Ifit2	19.1762	9.78577
Gm31957	19.0728	13.7149
Ppm1n	18.7986	70.2351
Parp14	18.4691	30.4713
Ddx60	18.3214	19.1959
0610031O16Rik	18.283	5.98686
Plat	18.0143	18.7804
LOC108168144	17.9172	17.278
Gm6904	17.8819	3.78186
Smyd1	17.6775	9.49556
Trim30d	17.6654	6.84078
Usp18	17.5638	5.6286
Olfr56	17.5568	4.59233
Ddx58	17.1809	8.90969
Pilrb1	16.763	4.83126
Gm11419	16.7472	5.94433
LOC105247076	16.6404	17.1545
Tnfaip3	16.5931	13.0157
AW112010	16.4194	25.9527
Shbg	16.3934	117.689
Clec2d	16.3327	13.2973
Procr	16.3206	6.5746
Atp6v1e2	16.0234	20.1044
Pydc4	16.0202	6.57101
Hrc	15.9584	2.81327
Bcl2a1d	15.8961	23.6405
Gm38766	15.5906	13.7927
Gbp7	15.5713	8.02818
Dhx58	15.5545	5.40862
Bcl2a1b	15.3479	24.5222
6530402F18Rik	15.3438	18.1711
Nod2	15.0928	14.8418
Ehd1	14.8312	15.8327
Ptpn14	14.7829	9.4262
Sp100	14.7524	5.40842
Rnf213	14.7286	14.7349
Bcl2a1c	14.7051	48.514
Nlrp3	14.63	12.2468
Slfn4	14.46	3.59351
Srp54b	14.4087	5.0196
Slfn2	14.171	18.433
Tnip3	14.1297	2.20893
Rgs9	14.0911	18.0288
Gca	14.0808	22.2774
Marco	13.8247	20.4238
Rasgrp1	13.6891	85.9017
C1rb	13.6478	5.60046
Gm30464	13.6478	9.80956
Hpx	13.6081	2.14732
Dlgap3	13.5771	24.345
Gm36926	13.5428	5.72627
2310043L19Rik	13.4423	5.31521
Gm32650	13.4303	24.8318
Nfkbiz	13.4209	16.1306
Cnn3	13.3767	10.8105
Serpinb9b	13.1663	4.45411
Adamts4	13.0302	2.65746
Gm34316	13	8.81494
Serping1	12.966	26.3277
Gm14304	12.7271	16.6206
Plpp1	12.6733	10.8419
Gm39816	12.6418	6.29016
Gm38600	12.5218	17.0351
Ifnb1	12.4744	33.3153
Gpr31b	12.4046	3.08355
Irgm2	12.3431	5.69473
Ankrd66	12.2333	26.723
Gm36079	12.0851	26.261
Abcb1a	11.9281	5.79122
Gm32788	11.8885	6.56994
Mir221	11.8646	10.6272
Plk2	11.8645	5.78451
Pde4b	11.7137	22.985
LOC108167838	11.6108	2.91171
Il23r	11.5143	42.9747
Gprc5d	11.5024	4.5605
Cd14	11.4983	6.69995
Iglon5	11.485	3.96943
Myc	11.4403	12.3285
Helz2	11.4258	15.8853
Gm39785	11.4034	13.2983
Gucy2g	11.3152	12.9171
Gpr85	11.308	4.26207
Ifi203	11.2805	5.9329
2310001H17Rik	11.2317	16.0421
Stx11	11.2235	13.6808
Trim34a	11.1643	4.55202
Mmp12	11.0961	4.88023
Gm41724	11.0626	17.9589
Ifih1	10.9315	8.23895
9130221F21Rik	10.9063	3.09319
Sdc4	10.8535	8.94329
Src	10.8436	7.55918
Ccl4	10.8304	14.6227
Cntnap1	10.7928	7.08962
Gbp2b	10.7808	44.9244
Pilra	10.6397	4.05421
Irgm1	10.5857	3.73845
Gch1	10.584	8.32515
Creb5	10.5729	4.46477
Gm9992	10.5456	43.0332
1700047I17Rik2	10.4827	2.49493
Axl	10.4811	8.30831
4930579C12Rik	10.4774	31.6061
Bpifc	10.3792	33.4626
Cd274	10.3658	6.49219
Loxl4	10.2135	6.45892
Oas2	10.2007	6.95649
Adamts7	10.1886	14.552
Gm10432	10.1859	32.8577
I920046F24Rik	10.1834	4.94704
Il23a	10.1363	14.0831
Rab11fip1	10.0875	18.0489
LOC546061	10.0053	5.28249
Gm33800	9.99619	12.0894
Gm35722	9.94878	21.7034
Ampd3	9.94126	17.495
Cyp2d40	9.91259	25.653
Gm32296	9.78427	164.247
Gm34319	9.77953	16.7926
Pglyrp3	9.77171	43.9616
Oas3	9.756	3.79895
Hcar2	9.73284	4.33891
A530040E14Rik	9.72226	7.42013
Gvin1	9.67017	6.71098
Elfn1	9.56599	5.67466
Gm8995	9.54415	3.59441
Itgb8	9.51665	36.0747
Igtp	9.4366	3.65558
Ccdc154	9.42909	9.52048
Ifi204	9.4115	4.35467
Pdcd1	9.36888	5.04454
Lamc2	9.35604	4.70535
Slamf8	9.32063	4.1858
Dlgap2	9.31044	2.37562
9130015A21Rik	9.13595	7.77645
Pilrb2	9.11813	3.01497
Phf11b	8.99603	4.52816
Phf11d	8.98853	3.66302
Cybb	8.97474	8.58829
Gm35551	8.86006	17.0475
Dcbld2	8.80867	10.2289
Cflar	8.77683	9.77906
Sele	8.73162	162.802
Msantd3	8.70668	8.72037
A330076C08Rik	8.70487	9.13594
Nfkbie	8.65486	14.5981
Cd38	8.64976	15.6508
Pax5	8.62915	4.05567
Gm16976	8.58713	93.2955
Slpi	8.57658	7.40941
Atp13a4	8.55769	8.30675
Tnfrsf1b	8.53293	5.29524
Gm34657	8.5038	5.16577
Bpi	8.46507	26.6135
LOC102638466	8.40707	8.14619
Gm41608	8.38936	28.4272
Casp4	8.37883	8.12795
Marcksl1	8.33493	7.45377
Socs1	8.28343	10.2499
Vnn3	8.25015	3.02477
Gm30073	8.22928	14.595
Rasa4	8.14706	6.3609
BC048502	8.1201	9.32564
Zc3h12c	8.09547	10.0489
Gm4070	8.07698	4.6628
Hpn	8.06817	6.28999
Olr1	8.05587	8.66848
Cyp26a1	8.03382	3.01556
Ikbke	8.0215	21.4345
Gm41800	7.99277	9.83283
Camp	7.98814	4.79317
Gm26535	7.97873	39.107
Gm40943	7.94358	5.54929
Icosl	7.91163	17.7127
Calcrl	7.85206	7.58581
Lilr4b	7.81123	6.7034
C230072F16Rik	7.78375	5.39192
Xcr1	7.63169	2.43284
Gm15133	7.58632	4.6069
Pigz	7.58134	11.0117
Mir1a-1hg	7.55443	6.47809
Mmp14	7.5222	16.3561
Itga5	7.4205	5.61776
Irak3	7.36571	6.70161
Pstpip2	7.34406	4.37795
Gdf15	7.33928	18.6188
E230013L22Rik	7.33227	8.63453
Icam1	7.31337	12.0503
Edn1	7.22533	11.8357
Ifi202b	7.17005	16.315
Accsl	7.16585	2.89368
4921511I17Rik	7.15791	10.5194
Gm36614	7.14036	21.4873
Gdnf	7.10417	25.2975
Prkg2	7.0766	4.75618
LOC108168674	7.07054	4.50276
Hfm1	7.05759	7.21767
Mfap3l	7.01006	4.91513
LOC108168743	6.98769	24.9384
Hck	6.98537	5.80916
Gm33481	6.9846	9.12725
Gm10634	6.93591	13.7145
Gbp9	6.93258	3.31983
Trim5	6.91713	4.63934
Gm39701	6.90604	5.49803
Plaur	6.85477	2.33566
Fam49a	6.82756	5.97375
Gm42192	6.82229	10.3632
Trim13	6.81639	7.62175
Mir146	6.78662	6.21084
Lipg	6.77276	23.4907
Oas1h	6.71844	4.75326
Btg2	6.70896	2.96952
Pamr1	6.69872	18.9683
Adgrf1	6.65499	6.01758
Ppfibp2	6.64088	5.9375
LOC102638993	6.60767	23.7645
Qrfpr	6.60256	3.31282
Plpp3	6.57519	6.63555
Pla1a	6.54713	11.7827
C3	6.54527	7.08524
Slc2a6	6.50161	16.9622
D630003M21Rik	6.46323	5.46657
Nfkbia	6.45702	10.5888
Slc15a3	6.37706	5.67839
Gm32342	6.3706	4.77488
Pim1	6.3504	8.85354
Gm41927	6.34867	9.81926
Cebpd	6.31377	7.60233
Mpp2	6.2802	6.59833
LOC100038987	6.25667	3.58483
Pid1	6.19935	2.76996
Phlda1	6.19605	12.2942
Gm36634	6.18699	4.53939
Rlbp1	6.1777	30.3065
Trex1	6.17728	4.89343
Rassf4	6.15661	11.8213
Cfap58	6.1456	15.6528
Adprhl1	6.14392	2.14158
Parp9	6.14323	6.19934
Ptgs2os2	6.12676	4.977
LOC100503338	6.1124	4.51256
Clec12a	6.10612	3.55075
Parva	6.10062	66.0641
Gm31998	6.09944	3.46907
Stat2	6.0828	4.80853
Zc3h12a	6.06743	3.96352
Gm39866	6.06112	7.8188
Gm30767	6.02508	13.796
Hunk	6.003	4.08716
Spic	5.98734	2.33021
Svep1	5.98494	4.81287
Gxylt2	5.94158	11.8194
Siglece	5.92028	3.58425
Stap1	5.86467	4.30352
Mndal	5.85595	2.38661
Ntn1	5.83909	3.9668
Gm6034	5.83876	4.21191
Aoah	5.82213	6.60273
Fam129a	5.80879	7.30683
Gm29953	5.80025	5.42695
Macc1	5.78731	9.44113
Gm38510	5.77844	5.45495
Lypd6b	5.7743	18.3181
Ccl9	5.76335	6.49838
Gm31954	5.7556	2.65068
Gm35039	5.75068	2.56159
Gm40440	5.73918	15.7927
Herc6	5.73905	5.67166
Perm1	5.73868	2.49863
Tnfaip2	5.73845	12.1859
Gm13822	5.72673	7.62553
Gm12915	5.72628	4.10913
Trim12c	5.69965	2.98064
Cd300e	5.68157	12.316
Rnf165	5.65478	66.5073
Slc6a12	5.62998	4.94489
Tlr2	5.61294	6.30746
Pik3r5	5.60026	5.92112
Upk3b	5.56283	23.2823
Gm36649	5.55502	3.34495
Csrnp1	5.5344	3.41072
Rhou	5.52754	7.65837
Gm33045	5.51283	3.02525
A530032D15Rik	5.5089	4.00291
Ceacam18	5.49562	11.4876
LOC101055758	5.48395	5.05884
Susd4	5.46828	13.9088
Gm39211	5.44156	2.77212
Gm41290	5.41745	24.5921
3830432H09Rik	5.41623	18.6971
Dnmt3l	5.40856	3.00461
LOC108168748	5.39812	4.036
Irf1	5.3972	13.0008
Gm40824	5.37075	2.88151
Hc	5.36402	458.59
Itga2	5.36175	5.83867
Gm5486	5.34417	12.2015
Znfx1	5.3358	4.36632
Sp110	5.30354	3.18964
Socs3	5.30035	7.64212
Lgals9	5.29397	2.74824
Stmn4	5.28862	4.13998
Tor3a	5.28257	3.85142
Lilrb4a	5.24809	4.43176
LOC101055672	5.24274	2.91008
Gm11190	5.21917	3.72501
Atp8b3	5.21862	5.10374
4930440I19Rik	5.20819	64.2871
LOC108167387	5.19484	3.03051
Otc	5.19248	4.64655
Mep1a	5.18826	10.3665
Fam227b	5.18465	4.8595
Mfsd7a	5.18121	11.7403
Fam20a	5.16836	4.96262
Trafd1	5.15643	3.87938
Gm20655	5.13673	7.18136
Clec4d	5.13433	3.10965
Gm40121	5.12007	4.71978
Pirb	5.10419	3.05635
Nfkb2	5.09907	6.04121
Gm19410	5.09586	77.8255
Sp140	5.09561	3.24968
Klra2	5.07473	2.76609
Gm38500	5.06316	9.17964
Gm32990	5.05069	5.72619
Irf9	5.03133	5.30723
AI607873	5.00282	2.091
Slc31a2	4.99038	4.54948
Oas1a	4.97384	3.76181
H2-Q7	4.95296	14.581
Bik	4.88714	2.74535
Birc3	4.87631	6.14654
4732419C18Rik	4.87177	7.84984
Lacc1	4.86292	7.52072
Acp5	4.86165	12.6701
Lix1	4.85572	2.07767
LOC102638047	4.84049	2.6297
LOC100041057	4.84019	3.12009
Lrrc25	4.83919	4.34446
Dram1	4.82264	5.68701
H2-Q4	4.81931	6.54942
Slc27a2	4.81867	11.6652
Gm39590	4.80093	5.19263
Trim12a	4.79997	3.55681
LOC108168794	4.78709	4.91422
Gm39054	4.78571	2.69863
Gm35330	4.77826	4.15643
Il13ra2	4.74445	39.9577
Tmem171	4.73916	2.8924
Pip5k1b	4.7016	4.58554
Tnip1	4.70131	5.20171
Srxn1	4.70054	3.45199
Tubb1	4.69733	2.89686
Zfp827	4.68422	4.08056
Gtsf1	4.67912	8.96588
Cxcl16	4.67184	14.4663
Zmynd15	4.66785	3.63802
Sh2d4a	4.66585	16.6802
Rab20	4.66518	4.93505
Gm36117	4.65828	8.4575
Cd6	4.65462	5.20731
St3gal1	4.64754	7.08396
Il15ra	4.6389	4.86962
LOC102640957	4.63762	4.06675
Pappa2	4.60815	4.65552
Vgf	4.5954	2.66475
Dtx3l	4.56491	6.27875
Gm20125	4.5649	22.354
Oas1g	4.55334	4.42205
Gm35726	4.54919	-5.15937
Ptafr	4.53607	2.11507
Rhbdf2	4.53338	5.30935
Pkp1	4.52438	9.64928
Slc6a4	4.52062	13.804
Gm36195	4.50876	3.70367
Scg2	4.50053	2.52675
Cdhr3	4.48129	16.7337
Mcoln2	4.47541	3.16886
Nt5c1a	4.46688	3.78192
Fam171b	4.45106	7.40905
Agrn	4.45105	6.63238
Gsap	4.43037	5.09293
Gm34874	4.42573	5.99656
Gm13470	4.42202	4.52243
Sqstm1	4.41754	4.55202
Osm	4.41332	2.39141
Cish	4.39092	6.33059
Nfkb1	4.36228	4.76969
Fam179a	4.35804	3.62439
Malt1	4.34679	6.38259
Gm41181	4.31307	2.52117
Slc28a2	4.28795	3.38322
Slco4a1	4.28693	3.66454
Stat1	4.26721	3.40048
Dusp16	4.25493	3.5715
Clec4a1	4.25097	5.51914
Hr	4.24481	3.07406
Ptgs2os	4.24016	38.5623
Slc11a2	4.23998	3.64216
Pira6	4.22964	2.50686
Adam22	4.2259	4.54307
Mdm2	4.2098	2.99518
Tfcp2l1	4.15932	2.84227
Tmem266	4.14804	3.40541
Csmd2	4.13566	3.59056
Ky	4.13057	2.29107
Slc1a2	4.12318	6.41686
Pira1	4.11988	4.0884
Gm15753	4.10735	2.17768
Mab21l3	4.07469	6.78323
Ptprj	4.07422	5.55263
Trim21	4.04969	5.25878
Gm12216	4.04485	8.16255
Lcp2	4.04112	5.65181
Gm39608	4.02949	2.504
Acoxl	4.02676	2.40424
Tmco5	4.01802	4.10511
Arnt2	4.01717	4.22363
St3gal3	4.00109	5.85577
Glp2r	3.99951	3.40813
Parp12	3.99558	2.15698
Gm33160	3.98958	5.20005
Fosl1	3.97982	2.18018
Gm40773	3.97156	27.8057
Clca2	3.96521	91.7985
Cdkn1a	3.96015	3.89769
Ms4a14	3.95876	4.17299
Kctd19	3.94004	3.52704
LOC100041708	3.92894	6.13757
Pakap	3.92738	3.4084
Tank	3.92513	3.03851
Ppard	3.92506	-2.54389
Ifi35	3.9137	2.47625
Ksr1	3.89047	5.87616
Gm39546	3.88581	5.57403
Pdgfb	3.88097	2.59364
Sod2	3.86769	4.04979
Gm41409	3.86575	4.96487
Tmem132a	3.84635	4.70067
Htr1f	3.84361	11.0872
Slfn10-ps	3.83518	6.41292
Rhoq	3.81855	3.15037
Rhoc	3.81384	3.02015
Ptges	3.80974	5.99762
Rnf19b	3.78961	5.59501
Serpinb9	3.78309	2.4328
Relb	3.77347	9.8156
Tmem2	3.77223	3.14794
E030011O05Rik	3.76713	4.92725
Peli1	3.7636	5.42145
Uba7	3.7514	2.03947
Adtrp	3.74988	10.4321
Setdb2-phf11c	3.74836	3.61802
Gm36199	3.7443	4.1575
Ube2e2	3.7413	2.64623
Myh11	3.73691	3.04632
Gpx3	3.73391	5.84441
Zdhhc18	3.7333	5.10349
Car13	3.71741	2.50541
Agpat4	3.71123	2.32417
LOC108168775	3.70819	2.26927
Htra1	3.68702	6.24148
Gm10636	3.67971	3.30254
Ttc39c	3.67581	10.3781
Cacng8	3.67402	16.293
Stk40	3.64263	6.45837
Plekhn1	3.63706	2.05543
Sfn	3.63617	2.94278
Gfi1b	3.63065	12.3885
Ripk2	3.63042	6.58359
A430093F15Rik	3.6139	5.44999
Gm33439	3.61314	48.6036
Gadd45a	3.59946	11.8908
Hmcn2	3.59311	3.32719
Gm10804	3.59247	2.21245
Hivep3	3.57429	4.88774
Gm38957	3.56791	2.16294
Irak2	3.55753	2.5504
Gm30657	3.54831	2.19139
Daxx	3.52542	8.26534
Lrrc63	3.52325	2.51502
Gm40447	3.51829	6.9264
Gm13398	3.51454	11.3675
Ell2	3.50917	2.45299
Parp10	3.50774	2.60296
Kalrn	3.50765	6.34163
LOC105247075	3.50686	2.94582
Mylk2	3.50507	6.8163
Mapkapk2	3.49185	3.98381
Mir22hg	3.48881	2.36993
Lilra6	3.48678	5.94999
Gm33624	3.48197	8.06013
Gm14051	3.48196	7.52195
Gm40929	3.46907	3.42922
Prdm1	3.46642	3.5773
4930438A08Rik	3.46385	8.6554
Nod1	3.45952	6.95213
Gm34471	3.45896	8.38912
Psd	3.45683	3.84202
LOC102637781	3.45393	2.12153
Myo16	3.44591	3.3776
Tmem198	3.4354	2.50455
4933432I03Rik	3.42819	3.96055
Gm34804	3.42527	160.497
Srgn	3.42458	2.02878
Rnf183	3.42279	-3.93647
Gm32357	3.41991	43.1127
Flnb	3.39183	3.10426
Gm40376	3.38827	6.85575
Lrrc6	3.37564	25.3289
Pde6b	3.37042	3.15572
Osgin2	3.36777	6.48886
Spink5	3.36319	2.83999
Csprs	3.35312	4.09662
Fam46d	3.34268	4.63183
Slc4a9	3.33968	4.732
Gm26520	3.33685	2.5242
Vasp	3.33463	2.62023
4921529L05Rik	3.32372	6.32929
Ppp1r15a	3.32286	3.6016
Trim56	3.31869	3.4976
Apela	3.3139	2.5407
Spryd7	3.31272	2.62562
Gm39813	3.30785	8.28156
Itga8	3.30496	3.95709
Ttn	3.3021	2.82151
Acpp	3.29876	7.58138
Cd247	3.29115	4.18199
Cpd	3.28939	3.85265
3110043O21Rik	3.28324	3.59208
Gm38403	3.27915	29.0345
Gm35507	3.27845	4.4733
Cd44	3.2777	4.83894
Eif2ak2	3.27251	2.05516
Jak2	3.25667	4.39835
Gm6657	3.24915	6.95915
Cp	3.22914	8.37838
Atf3	3.22745	2.12911
Ido2	3.22708	2.07648
Vmn2r90	3.22507	87.7939
4930519G04Rik	3.2218	27.2409
Plekhm3	3.20008	2.39786
Gm28068	3.19607	2.4976
Slco2a1	3.19225	42.9171
Cd80	3.18575	2.73046
St18	3.18207	2.14823
Osbpl3	3.18081	3.34876
Ube2l6	3.1785	2.08988
Zufsp	3.15935	2.98595
Mapk11	3.15407	2.91782
Tpm4	3.14511	2.98854
Cd74	3.1445	3.92141
Snx20	3.13983	3.09759
C5ar1	3.13924	4.58018
Snx10	3.13885	3.62539
St3gal6	3.13739	3.20977
Sh2d6	3.12647	8.21177
Psmd10	3.12408	4.59926
Tet2	3.12246	2.62016
LOC108169150	3.12078	2.66209
Wscd2	3.11501	6.3048
Met	3.11469	13.2455
Fam46c	3.1097	2.58677
Daam1	3.09255	5.08658
Mtmr14	3.08659	3.67443
Gm32249	3.08091	9.96206
Hepacam	3.07632	2.95777
Mfsd4b5	3.06994	2.23698
Gm34062	3.06641	4.25638
Adar	3.06111	2.06975
Ttc21a	3.05637	2.23748
LOC108167810	3.04444	3.28998
Rbpms	3.04114	3.95916
Ezr	3.03299	2.49652
Slc1a3	3.01497	4.29379
Gm13073	3.01461	7.05706
Rnd3	3.0131	3.80071
LOC102634581	3.01177	3.06607
Gm42362	3.01173	4.4247
A530072M11Rik	3.01057	3.62223
Astl	3.00151	3.96239
Syk	2.99694	3.31585
Slc25a25	2.99231	2.17099
Slc2a1	2.99067	-2.55922
Hp	2.98987	3.0361
Nfkbib	2.98962	3.96991
Fcgr2b	2.98662	2.65213
Gm12092	2.98634	4.37967
Slain1	2.98413	2.13723
Ppp1r12b	2.98362	3.05526
Gm39150	2.983	2.47053
Acsl1	2.98175	3.02081
Zeb1	2.98054	2.61963
Fam20c	2.97879	2.80638
Mmp2	2.96952	5.20329
Tnfrsf14	2.96681	5.11799
1700066B17Rik	2.96368	8.5986
Gm38499	2.94718	3.2017
Sh3tc2	2.93092	9.99978
Gm33566	2.92769	16.2799
Marcks	2.9227	4.4177
Tnfsf9	2.92255	2.91741
Evpl	2.91776	2.75702
Txnrd1	2.90634	3.34857
Notch1	2.90561	3.31423
Rasgef1b	2.90422	5.93175
Dnaic2	2.8995	3.67808
Neurl3	2.89327	3.02498
Gm41362	2.89267	5.1104
Gm11998	2.89226	2.86798
2500002B13Rik	2.88587	6.53784
Akap13	2.88485	2.62904
Smarcd3	2.88358	2.66062
Gm35837	2.88115	6.193
Ptger2	2.87954	8.19937
Slc5a1	2.87905	4.06745
Tmigd1	2.87578	4.03086
Exoc3l4	2.87252	2.89896
Creb3l4	2.86584	3.87994
Lrrc8d	2.86323	3.0308
Cth	2.85783	4.67384
Alpk2	2.85753	2.97491
Lpcat2	2.85399	5.1163
Txlnb	2.8516	5.56912
Cers6	2.843	4.26448
Gm40085	2.84076	2.89579
Cpeb4	2.83928	2.3064
Kdm4a	2.83814	4.15296
Tapbpl	2.83806	2.65431
Map3k8	2.83537	2.21564
Vipr2	2.82551	2.85314
Pou2f2	2.82522	3.76104
Gipc2	2.82187	2.90135
Prrg4	2.82154	3.10246
Ahnak2	2.81988	3.43926
A330023F24Rik	2.81892	2.40582
Il18	2.8116	3.00438
Aqp9	2.80983	7.46159
Lsmem1	2.80627	3.23466
Kank1	2.79461	2.23599
Lgals3bp	2.79122	2.07398
Hist1h2ad	2.78803	2.33548
Rab33a	2.78397	5.34522
Mocs1	2.77686	3.70242
Copz2	2.76199	3.70523
Plk3	2.75084	2.26987
Fam71d	2.74061	6.19336
Gpr4	2.74002	3.37048
LOC108168227	2.73385	29.6842
Slc39a4	2.72208	3.70446
Gm40645	2.72057	2.9465
Slc4a7	2.70908	2.94732
Fam53c	2.7087	2.06157
Frk	2.70716	2.41454
Pdgfrb	2.70715	2.68901
Rarg	2.70609	3.90996
4933412E12Rik	2.70216	2.73452
Cerkl	2.69753	2.77908
Fam46a	2.69165	2.98963
Rbms3	2.69152	3.47301
Tfec	2.68632	6.37841
Gm7160	2.68217	2.56573
Kremen1	2.68198	3.46163
Bcl3	2.67897	3.36651
1110002J07Rik	2.67727	2.00497
a	2.67589	7.14354
Gm34974	2.67439	4.61791
Gm31847	2.65977	5.56715
Gabrr2	2.65714	9.87845
Abcc5	2.65373	2.55892
Slc7a2	2.65311	3.14142
D330050G23Rik	2.65121	2.80974
Dusp2	2.63378	3.50758
Fcrl5	2.63025	3.26693
Smim3	2.63006	2.674
Gm31902	2.62919	3.017
Syt7	2.62705	8.05851
Gm36154	2.61225	4.87329
Plxna2	2.60984	3.26105
Plscr1	2.60819	5.79921
Optn	2.59508	4.96709
Foxf2	2.59206	3.72509
Gm33929	2.58981	6.39271
Rasip1	2.58718	4.71699
Gm4633	2.58441	4.30681
Ankrd33b	2.57854	2.46985
Pnp	2.57591	2.64315
Rnf114	2.57358	2.12568
Gm35880	2.57164	2.7158
Mmp24	2.57003	8.43277
Clcn7	2.56829	2.70536
Gm42253	2.56044	2.55027
Rnf180	2.55974	3.98577
Gm28651	2.55723	9.25656
Ticam1	2.55718	2.41652
Matn4	2.55511	15.773
Tnfaip6	2.55383	2.43399
Atp8b4	2.53656	2.63942
Olah	2.53431	4.83129
Nadk	2.53132	3.01041
Slc39a2	2.52771	2.25536
Adra1a	2.52567	2.36512
Gpd2	2.51496	3.59016
Ablim2	2.51472	8.21923
Il17rd	2.51096	6.2759
Klf6	2.50768	2.01335
Tnfsf4	2.50668	4.13802
Mtag2	2.50501	5.01106
Dnah3	2.49249	3.32486
Nlrc5	2.4913	2.10777
Xkr8	2.48973	2.49542
Gm32050	2.48945	3.88206
Serpinc1	2.48945	2.60651
Cecr2	2.4835	39.3784
Rgs22	2.48287	13.7504
Trim30a	2.47315	6.10698
H2-K1	2.47134	3.71362
Gm33273	2.46773	2.00426
Ms4a7	2.46731	2.6653
Tapbp	2.46429	5.45515
Daam2	2.46226	3.56506
Ppp4r2	2.46096	3.09798
Gm10433	2.45716	2.66704
Alcam	2.45649	2.43846
Rbpms2	2.45059	2.63239
Syt2	2.45053	11.8846
Ube2f	2.44964	2.3195
LOC108168790	2.44742	2.60572
4930469K13Rik	2.44705	6.00368
Gm40620	2.44615	3.49389
Camk2d	2.4433	2.17824
Hcfc2	2.43897	2.29165
Plek	2.4292	2.56554
Cdc42ep5	2.42843	2.70237
Fnd3c2	2.42827	4.01309
Clec5a	2.42435	3.33228
Sema4d	2.42118	2.00503
Il27ra	2.41719	-5.00661
Apobec3	2.41652	3.15709
4930522O17Rik	2.41561	19.4309
Rapgef2	2.41198	3.09513
Clic4	2.41172	4.3524
Rnd1	2.41116	5.20824
Mtmr7	2.41017	2.03253
Parp8	2.40873	2.05086
Fam219a	2.40781	2.87313
Nrp2	2.4017	2.91871
Nr4a3	2.4005	6.41982
Abtb2	2.39767	2.57788
Casp1	2.3901	2.06933
Ppfia1	2.38987	2.08872
Ifrd1	2.38761	3.24204
Slamf1	2.38701	9.95957
Mapkbp1	2.38388	2.57174
Adamtsl4	2.37966	2.10516
LOC108168863	2.37705	2.5
Cdc20b	2.37665	4.16294
D5Ertd615e	2.37333	5.61534
Gdpd1	2.36666	6.17748
C920009B18Rik	2.36505	2.41009
D730005E14Rik	2.36446	2.74391
Tgm2	2.363	2.73709
Kif3c	2.36183	2.27859
Synpo2	2.35513	7.30148
Il7r	2.35459	-2.29869
Gm13657	2.34665	2.31495
Mina	2.33966	2.20394
Jade2	2.33285	4.4062
Map1b	2.33066	2.54556
Adam17	2.32136	2.47991
Creg2	2.32018	3.19647
LOC102640250	2.31997	3.23309
Mgarp	2.31561	2.48714
Zswim4	2.31527	2.54547
2900089D17Rik	2.30719	2.50587
4930505K14Rik	2.30624	2.73119
Pigv	2.30585	2.35073
Samsn1	2.30243	2.5283
Gm34630	2.29881	9.51801
Znrf1	2.29879	3.24811
Mturn	2.2987	3.13079
Dclk1	2.29849	3.40989
Col9a3	2.29712	3.5722
Ppfia3	2.29043	3.021
Dpp10	2.29037	2.40761
Ninj1	2.28937	2.41089
Gramd1b	2.28787	2.24182
Parp16	2.28663	2.06719
Spint2	2.28634	2.78157
Arg2	2.28569	2.26508
Usp53	2.28529	2.19594
Plcxd2	2.28414	2.20864
LOC105242405	2.2764	2.43323
Usp25	2.27361	2.21709
Dtna	2.27277	27.3945
Slc16a10	2.27109	2.57454
Gm34455	2.27038	2.62356
Plagl2	2.26085	3.19312
Gm15433	2.25831	4.3531
LOC108167742	2.24241	2.08643
Denr	2.23899	2.63088
Ass1	2.23891	2.9825
Rtn2	2.23205	2.64434
Wfdc18	2.22512	6.55499
Gm35249	2.22466	3.97264
Gm38598	2.22422	2.06686
Tyk2	2.22399	2.68988
Gm35624	2.22385	5.18155
Apobr	2.22129	2.70073
Adam32	2.21955	5.03109
Itga4	2.21826	3.16202
Cul1	2.21544	2.54336
Cyb561a3	2.21158	2.80883
Muc16	2.21137	13.1153
Ext1	2.21042	3.22748
Acp2	2.20753	2.07474
Mybpc3	2.20551	9.40526
Lck	2.20513	2.57054
Tbc1d21	2.20045	7.04938
Ctu1	2.19993	2.19915
Stk32b	2.19671	3.69854
Zfp365	2.19474	22.8518
Myh10	2.19437	2.91924
Hectd2	2.19406	2.00486
LOC108168170	2.18937	-2.43338
Ldlr	2.18542	2.02103
Adhfe1	2.18524	3.59593
Wdr88	2.18341	2.81388
LOC102637854	2.18142	-2.2545
Cebpb	2.18127	2.66225
LOC108167924	2.17904	4.52405
Gm32202	2.1768	14.5114
Ust	2.1758	3.84412
Trank1	2.17533	3.4249
Myd88	2.17129	2.11464
Anxa7	2.16832	2.10995
Ncf1	2.1669	2.53358
Vps37c	2.16536	2.04097
Klf7	2.16237	2.21427
Gm31906	2.16192	3.14842
Gm34080	2.16187	15.046
Npsr1	2.15162	7.74722
Rcan1	2.14566	2.99755
Ptpn23	2.14463	2.26749
Susd6	2.13971	2.06464
Diaph2	2.13702	2.44624
Srfbp1	2.13538	3.13952
Nodal	2.12932	-46.674
Slc19a3	2.1289	25.1857
Gm28888	2.12819	3.89496
Gm42221	2.12538	2.58972
Fam71f1	2.12012	4.16259
Fmnl2	2.11942	2.64668
Mfsd6l	2.11774	4.8097
N4bp1	2.11725	2.65228
4933430I17Rik	2.11506	3.48638
Ccdc170	2.11357	3.15303
Dnajb4	2.10973	2.90963
Gng4	2.10521	4.56741
Zc3hav1	2.10352	2.42279
4921509O07Rik	2.09571	14.7891
Arhgef3	2.09291	7.63978
A930011G23Rik	2.0887	4.33086
Lmo4	2.08758	3.21949
Mill2	2.08703	4.0515
Kcnab1	2.08664	3.0709
Tmc1	2.08407	2.20878
Gm35154	2.08062	2.22519
Zfp697	2.07948	3.05278
Fam26f	2.07162	2.01371
LOC108168894	2.07161	2.44458
Arl5c	2.07109	2.40433
Zfand2b	2.071	2.35375
Gm8493	2.0674	2.48302
C1ra	2.06691	2.67336
Atp2b4	2.06645	2.0565
Tnfaip8	2.0661	2.01933
Mcmdc2	2.06395	2.68273
Rap1b	2.06193	2.73503
Swap70	2.05997	2.4955
Trp53cor1	2.05866	4.375
Nrg4	2.05835	2.1431
Hsd17b7	2.05345	2.19651
Gm41778	2.05301	2.53716
Gm14221	2.05032	2.47895
Fbxw17	2.05011	2.17839
Zfp964	2.0443	2.45092
Galnt3	2.04325	2.73483
Cdr2	2.04071	2.16019
LOC105246071	2.0391	2.07867
Hilpda	2.03704	-2.82526
Intu	2.03416	3.34188
Cfap52	2.03341	9.13672
Aff1	2.02607	2.26956
Cd302	2.02351	2.13862
Gm7030	2.01545	3.77284
Kcnma1	2.01242	2.20106
Spi1	2.01236	2.5254
1700019E08Rik	2.01155	13.0844
Gm614	2.00886	3.18444
Rel	2.00669	3.61384
Abi1	2.00429	3.06591
Lztfl1	2.00387	2.87213
Mvp	2.00129	2.42267
Gm28050	2.00111	3.84698
Fblim1	-2.00332	-2.70716
Acrbp	-2.00362	-2.44137
Ndrg1	-2.00493	-3.32098
Sapcd2	-2.00548	-2.21576
Tph2	-2.00808	-2.34419
Gm19589	-2.01082	-3.08888
Palm	-2.01482	-2.13759
LOC102641980	-2.01483	-2.28916
Meis1	-2.01556	-2.16104
Laptm5	-2.01922	-2.39811
Cd300lb	-2.01926	-3.01657
Fbxo31	-2.02259	-2.72837
Ldb1	-2.02485	-2.39949
Etv1	-2.02597	-3.22443
LOC108167536	-2.02669	-2.26046
Pld4	-2.02749	2.44931
Vipr1	-2.02853	-3.08656
2610035D17Rik	-2.02949	-2.06839
Spata2l	-2.03086	-2.20302
Dchs1	-2.03245	-3.13772
Gm41308	-2.03391	-2.89622
Tmem53	-2.03449	-2.46918
Jag2	-2.03457	-2.18808
9930012K11Rik	-2.0421	-2.2516
Lrrc39	-2.04218	-2.49969
Adamts17	-2.04522	-3.71709
Gm34342	-2.04722	-2.16647
Gm572	-2.05028	-2.65575
Phlda3	-2.05581	-2.47499
Myom3	-2.05822	-2.41852
Tec	-2.05829	-3.92299
Clgn	-2.05912	-2.26622
Tmem65	-2.06009	-2.86434
Slc36a1	-2.06638	-2.00004
B230217C12Rik	-2.06729	-2.69968
Nek6	-2.0697	-2.81093
Gm30074	-2.07386	-2.53927
Pidd1	-2.07613	-2.59442
E330020D12Rik	-2.07639	-2.48801
Mtfp1	-2.07733	-2.51044
Slit3	-2.0778	-2.825
Batf3	-2.08233	-3.43733
Slc6a17	-2.08244	-2.01184
Gm11769	-2.0828	-3.20317
Slc8a2	-2.09374	-2.5467
Map3k1	-2.09401	-3.91703
Ankrd44	-2.09465	2.01927
Selenbp1	-2.09739	-2.32093
Zfp541	-2.09879	-2.82053
Slc43a2	-2.10153	-2.19265
Slc17a5	-2.1017	-2.08937
Tnfaip8l2	-2.10372	-2.90685
Nxpe3	-2.10578	-2.84967
Gm39458	-2.10655	-3.30506
Fam187b	-2.10963	-5.0744
Ksr2	-2.11047	-2.93694
Tnfsf13b	-2.11201	-2.24004
Guca2b	-2.11204	-3.72253
Tgfbi	-2.11379	-2.48063
Lmln	-2.11428	-2.08263
Sez6l	-2.11536	-2.48789
Vangl2	-2.11634	-2.46321
Haus4	-2.1189	-2.07465
Mxd3	-2.11891	-2.85488
4930528D03Rik	-2.12063	-2.73311
Adcy6	-2.1213	-8.70898
Kcnab3	-2.12133	-2.8524
Emp1	-2.12307	-2.55906
Syne3	-2.12353	-2.13298
Lrp3	-2.13231	-2.7077
Gm36417	-2.13247	-3.86776
Pank1	-2.13363	-2.77854
Tmem64	-2.1343	-2.9644
Gm32725	-2.13509	-2.13254
Arrb1	-2.13679	-2.14403
Fam188b	-2.1381	-2.2291
Eng	-2.1394	-4.18348
Gm16537	-2.14405	-2.72677
B4galt1	-2.14678	-2.75847
LOC102635527	-2.14681	-2.01218
Oxr1	-2.15317	-2.03593
LOC108168088	-2.15374	-6.39991
LOC108169075	-2.1542	-8.22367
Sphk1	-2.15746	-4.97526
Rgs11	-2.15804	-4.94234
Cdkn1b	-2.15858	-3.10714
Il1rl1	-2.16456	-2.97531
Gm11747	-2.16478	-6.73266
Neil2	-2.16524	-2.30953
Aagab	-2.16908	-2.11512
LOC105243573	-2.17565	-2.21688
Cand2	-2.17642	-3.48141
Acap1	-2.17985	-2.55147
Mybpc1	-2.18188	-2.25963
Tespa1	-2.18249	-3.37367
Plod1	-2.18269	-2.0418
Cd200r1	-2.18746	-2.86208
Gm39709	-2.19315	-3.29331
LOC102632465	-2.19386	-5.64067
Stard9	-2.19421	-2.07387
Rasal3	-2.20113	-2.30699
Snx24	-2.20562	-3.69011
Ccnd1	-2.21282	-3.26386
Klf10	-2.21452	-3.20132
Chrm4	-2.21622	-2.85372
Msh6	-2.22128	-2.56332
Prr12	-2.2244	-2.38697
Tst	-2.22446	-2.30247
Gm37125	-2.22646	-3.97075
Gm10560	-2.22859	-2.37321
Alpk3	-2.24488	-2.16323
Gm11963	-2.24584	-2.74787
Klhl21	-2.24625	-3.57212
Dnmt1	-2.24818	-2.01587
Vgll4	-2.24829	-3.91836
Midn	-2.25522	-3.88215
Tcp11l2	-2.2566	-6.47062
Nceh1	-2.25677	-2.2599
LOC101056073	-2.26666	-2.55416
Rhobtb1	-2.26957	-3.20535
Myo7b	-2.27108	-2.19083
D5Ertd605e	-2.27201	-2.68885
Gm2102	-2.2733	-2.96924
Lrrc10b	-2.27569	-2.36132
Ctla2b	-2.2786	-2.60457
Cdhr4	-2.28007	-4.98921
Dna2	-2.2802	-2.76525
Gm9920	-2.28376	-2.38814
Wdr6	-2.28493	-2.27036
Elk3	-2.28634	-2.39995
Ankle1	-2.28872	-2.37663
Tnrc6b	-2.29096	-2.20751
Gm15927	-2.29179	-2.0012
Ccdc181	-2.29556	-2.02889
Gm14321	-2.29821	-2.47705
Ccdc85b	-2.29868	-2.44918
Cd33	-2.29973	-2.71214
Csdc2	-2.30647	-3.24985
Enho	-2.30759	-2.22328
Vmn2r97	-2.30959	-4.16069
Ttyh3	-2.31098	-2.01112
Mmp15	-2.31177	-2.27399
Epm2a	-2.31253	-2.87568
Prr5	-2.314	-2.63802
Ccdc152	-2.31498	-2.91299
Ephb3	-2.31586	-3.24547
Tspan10	-2.31624	-3.81214
Nr2f1	-2.325	-3.54894
Amigo1	-2.32636	-2.66454
Fam69a	-2.32794	-2.15205
Foxd2os	-2.33074	-2.09173
Fdxr	-2.3316	-2.0017
Cacna1d	-2.33508	-2.03937
Chek2	-2.33914	-2.65592
4831440E17Rik	-2.34463	-3.39466
Pik3r2	-2.3482	-2.19717
Daglb	-2.35089	-3.35181
Prkag2	-2.35096	-2.035
Ank	-2.35434	-2.02817
Cd28	-2.36105	-4.68752
Chrnb1	-2.36453	-2.84406
C8g	-2.36696	-2.44885
Eya1	-2.36775	-3.04831
Tmem158	-2.36844	-3.11084
Ccne2	-2.36895	-2.57937
Npcd	-2.37099	-2.80829
Cracr2a	-2.37381	-2.85702
Dusp6	-2.37483	-3.17711
Creb3l1	-2.37804	-2.47313
Kdm2b	-2.38297	-2.36343
LOC108168810	-2.38419	-2.25912
Ndst1	-2.39106	-2.559
Egln3	-2.39254	-9.40978
Gm10614	-2.40108	-4.30169
Mxi1	-2.40589	-2.63623
Bcl7a	-2.40797	-2.21674
Tpcn1	-2.41024	-2.51451
Tmem194b	-2.41094	-2.45137
Gm30139	-2.41425	-2.47011
Echdc3	-2.42296	-2.25125
Tspan14	-2.42755	-3.00547
Rasgrp4	-2.4294	-2.39321
Gpd1	-2.44965	-3.74501
Fos	-2.45731	-5.05482
Atg9b	-2.45843	-2.9257
LOC102632031	-2.4617	-2.79762
Pbx4	-2.46247	-2.14225
Hgf	-2.46292	-2.72602
Arhgef40	-2.46808	-2.40265
Narf	-2.46823	-4.15781
Fbxw4	-2.47366	-2.17093
Gm32006	-2.47454	-4.96579
B930041F14Rik	-2.47466	-4.1414
Tmem104	-2.47623	-2.42123
B430212C06Rik	-2.4805	-7.77184
Dennd2c	-2.48086	-3.49187
Appl2	-2.48463	-2.74621
Bcar3	-2.48716	-2.18283
Fam69b	-2.48787	-4.14479
Ddn	-2.48845	-6.85798
1700025G04Rik	-2.49119	-2.20485
Samd1	-2.49128	-3.40244
Sypl2	-2.49329	-149.96
Gm29154	-2.49399	-3.66904
Gm41563	-2.49445	-6.3889
E230029C05Rik	-2.49623	-2.37864
Paqr7	-2.50914	-2.80252
Ephb2	-2.51118	-2.51294
Fam110b	-2.51498	-3.22986
Pax3	-2.51638	-4.5821
Map3k12	-2.51811	-2.27169
Gm30922	-2.51829	-2.47464
Ccne1	-2.51889	-3.00241
Gm11468	-2.52323	-3.0041
Snx29	-2.52388	-3.08446
Mnt	-2.53312	-5.51717
Loxl3	-2.5344	-2.61295
Wdr76	-2.53491	-2.07906
Cd79b	-2.53525	-3.30795
Gm38965	-2.53683	-4.106
LOC108168392	-2.53835	-3.82718
Fam105a	-2.53838	-2.02164
Klc4	-2.53943	-2.56672
Helb	-2.53997	-3.22627
Iqce	-2.54272	-2.44046
Arhgap18	-2.55211	-2.23725
Enpp6	-2.55828	-3.09154
Axin2	-2.56481	-3.46681
Tk1	-2.57328	-2.02267
Kif26b	-2.57957	-3.78882
Inafm1	-2.58022	-2.36791
Rnf144b	-2.58454	-3.25459
Gmpr	-2.5901	-2.00528
Sgpp1	-2.59094	-4.67035
Emilin1	-2.59161	-2.22593
Bhlhe40	-2.59214	-5.65096
Tert	-2.59467	-2.44017
Scd1	-2.59567	-2.95365
Sash3	-2.60074	-3.01973
Itpka	-2.60274	-2.79011
Fgfr1	-2.60315	-2.05756
Spaca9	-2.60771	-2.12251
Aqp11	-2.61823	-2.71276
Abca9	-2.62039	-2.44444
Rfx2	-2.62241	-2.19361
Lct	-2.62389	-2.52174
LOC108168196	-2.63018	-2.31514
Cers4	-2.63796	-10.2682
Gnb5	-2.63804	-2.13466
Med9os	-2.64177	-2.39271
Unc5b	-2.64311	-6.237
Ndst3	-2.64514	-3.36009
Cerk	-2.64694	-2.63055
Gm32566	-2.6479	-2.67112
Dtl	-2.64909	-2.4088
Gm10658	-2.65065	-3.69509
Col22a1	-2.65511	2.0584
AI504432	-2.66788	-2.45942
Dedd2	-2.67615	-3.43771
Arhgap24	-2.67793	-3.16449
Clmn	-2.67873	-2.00872
Gm40491	-2.68048	-3.43467
Brca1	-2.6866	-2.38991
Fbxo21	-2.68742	-2.72182
Eya4	-2.69178	-3.21467
Tpra1	-2.6933	-2.15433
Tmem154	-2.69502	-2.14215
Inpp5d	-2.70653	-2.47
Uhrf1	-2.70772	-2.06261
A130077B15Rik	-2.7204	-4.05304
Fam65a	-2.72926	-2.05173
Mknk2	-2.73186	-4.16763
Cnnm3	-2.73576	-2.10079
Nlrp10	-2.73742	-5.84331
Smarca2	-2.73907	-2.08637
Sgsm2	-2.74413	-2.50865
Ankrd63	-2.74491	-4.085
Arrdc3	-2.75729	-4.33888
Wdhd1	-2.76015	-2.21979
Tef	-2.76106	-2.66964
Gm31776	-2.76314	-4.01264
Fbxl20	-2.76854	-2.02967
Clspn	-2.77584	-2.48038
Ccno	-2.78029	-2.29383
Nfia	-2.78034	-2.48176
Gm41329	-2.79164	-13.8119
Gm11992	-2.80304	-2.80393
S1pr1	-2.80552	-3.16118
Hs3st1	-2.81254	-21.9913
Ppfia4	-2.81478	-2.31024
Gm42377	-2.82288	-10.0442
Bmyc	-2.82802	-2.27308
Mr1	-2.82885	-2.42088
6330416G13Rik	-2.82992	-2.57387
Nfam1	-2.83839	-3.02294
2310016D23Rik	-2.84168	-5.39185
Ypel4	-2.84226	-5.75566
Sik1	-2.84619	-3.85919
Gm40039	-2.84689	-5.55484
Kif21b	-2.85672	-2.34721
Mettl7a1	-2.86201	-2.13931
Rragd	-2.86296	-2.12818
Fam81a	-2.8752	-2.42882
Ccdc92	-2.88079	-2.28236
Cacna2d4	-2.88214	-3.071
LOC105246089	-2.88681	-4.01027
Gm31657	-2.8906	-3.73936
Fgf11	-2.89247	-2.62871
Pdgfc	-2.89735	-4.60349
Gm10914	-2.90981	-4.71373
Rgs18	-2.91953	-4.53682
2210008F06Rik	-2.92969	-2.59657
Ptpru	-2.9387	2.03131
Rnasel	-2.94904	-4.59067
Eepd1	-2.95243	-4.44239
Gm39058	-2.95657	-4.32773
Wdr90	-2.97514	-2.309
Zfp791	-2.97792	-2.04691
Gm20544	-2.97888	-2.47485
Srgap3	-2.99103	-3.41775
Mtus1	-2.99158	-2.19746
Unc13a	-2.99589	-5.29332
Msrb2	-2.99597	-2.59491
Zfyve28	-2.99995	-9.6619
Fam212b	-3.00025	-4.07959
5430425K12Rik	-3.00154	-7.6637
Rin2	-3.00987	-3.00363
Iqsec3	-3.01014	-2.93296
1700001K23Rik	-3.01028	-2.20165
Zdhhc14	-3.0128	-2.93706
Stard8	-3.01794	-2.43866
Hipk4	-3.02325	-8.51066
Kif26a	-3.0276	-2.28141
Sox12	-3.02966	-2.07812
Gm42282	-3.03775	-2.56647
Syt3	-3.04144	-3.85803
Slit1	-3.04966	-3.53034
Foxd2	-3.06361	-2.19413
Arl4d	-3.06381	-4.29284
Hist2h2be	-3.06669	-2.46091
Paqr4	-3.07463	-2.42136
A430105I19Rik	-3.08247	-2.60163
Zfand4	-3.08719	-2.52526
LOC108168071	-3.09186	-3.5575
Tob1	-3.09801	-2.25173
Dusp7	-3.10018	-3.60914
Itga6	-3.10028	-2.20907
Eps8	-3.12436	-3.51297
Pparg	-3.12476	-5.62502
Mfap5	-3.12917	-3.82616
Syt8	-3.13119	-2.33258
Arhgap19	-3.14528	-3.4083
Rtkn	-3.1483	-3.16622
Gmnn	-3.14957	-2.85282
Scd2	-3.15782	-2.16363
Actr3b	-3.16939	-2.06489
Rnf150	-3.17149	-2.52
Slc37a2	-3.17354	-4.28824
Sipa1l2	-3.17414	-2.73035
Frrs1l	-3.1742	-11.0978
Hhex	-3.18806	-4.23854
Suv420h2	-3.19215	-2.73546
Mafb	-3.20368	-8.22381
Synpo	-3.20554	-3.31402
Gm6086	-3.20849	-5.55625
4930486L24Rik	-3.2133	-2.64832
Pcp4l1	-3.21978	-3.17835
Sigirr	-3.22247	-2.63626
Lhx1	-3.22449	-2.44534
Fam131a	-3.22854	-2.79749
Acvr2b	-3.22926	-2.77059
Rxra	-3.23554	-2.43994
Cxcr2	-3.24628	-2.68836
Kank2	-3.25513	-2.89545
LOC108167929	-3.26535	-5.82401
Tfeb	-3.26762	-3.37431
Strip2	-3.27554	-7.40408
Hal	-3.28076	-2.08386
Hip1	-3.28646	-3.08457
Ttc39a	-3.29014	-2.89012
Tbc1d4	-3.29046	-3.6199
Gatsl2	-3.29449	-2.92979
Cebpa	-3.30148	-2.42936
Zbtb8a	-3.30243	-3.83454
Ctdspl	-3.31308	-2.27841
Bcl9l	-3.33577	-3.09708
Hpse	-3.33866	-3.32685
Ptgs1	-3.35371	-2.75857
Aph1c	-3.3595	-4.31859
Fam78a	-3.37253	-5.09978
LOC108168882	-3.3798	-4.77582
Pdcd4	-3.41845	-2.44726
D930048N14Rik	-3.421	-8.55092
Pdk2	-3.431	-2.59208
Mef2c	-3.45367	-2.99834
Armc2	-3.46313	-2.71974
Crot	-3.46362	-2.24337
Bambi	-3.46684	-3.36288
Gm35992	-3.46726	-3.90155
Lpar5	-3.47421	-9.68756
Map2k6	-3.47748	-2.72589
Cdc6	-3.48825	-3.62204
Deptor	-3.49288	-3.02857
Coro2b	-3.49495	-3.1506
Kmo	-3.50009	-5.11476
Gm33248	-3.50546	-2.89833
Ifnlr1	-3.52891	-3.75782
Gm38877	-3.54123	-3.97849
Fam222a	-3.55031	-6.73353
Tnfrsf18	-3.5513	-2.58943
Cbx8	-3.55152	-4.41749
Rasa3	-3.5535	-3.56239
N4bp3	-3.57145	-2.42091
Arl4c	-3.57984	-2.68429
Gm41307	-3.61133	-6.00732
Dennd3	-3.61665	-2.1864
Nrg2	-3.63235	-3.86933
Maf	-3.63781	-3.32809
Usp2	-3.66136	-5.81798
Xylt1	-3.66323	-3.96637
Sobp	-3.67488	-2.61754
Il4	-3.67873	-5.8272
Rnase4	-3.68262	-2.74149
Tbc1d8	-3.69937	-2.11386
Hdac5	-3.70015	-2.76574
Ctdsp2	-3.70133	-2.15246
Wnt10b	-3.70731	-6.13562
Trim63	-3.71246	-3.90277
E2f2	-3.7177	-2.60367
Fam84b	-3.72052	-7.17419
Tmem191c	-3.73264	-2.33009
Rasgrf1	-3.7602	-8.41513
Ung	-3.78564	-7.10495
Gcnt1	-3.81997	-4.58785
Cbln3	-3.84012	-3.59888
Sec14l5	-3.84572	-3.26229
C5ar2	-3.84599	-4.0105
Pcyt1b	-3.8497	-3.70605
Nectin1	-3.85202	-3.33092
Ttc28	-3.916	-2.0807
Susd3	-3.92448	-3.46737
Fhod1	-3.92985	-2.90507
Ocstamp	-3.93186	-3.18946
Vash2	-3.95531	-3.51561
Klhl24	-3.97117	-3.49582
Plekhf1	-3.97803	-6.93685
Card11	-3.97972	-3.03326
Slc36a2	-3.98831	-2.68619
Gm30794	-4.00203	-2.93658
Ier5l	-4.01476	-6.59655
Sbk1	-4.0298	-2.48522
Gm34419	-4.04097	-5.69486
Engase	-4.0446	-3.78812
Lfng	-4.0485	-6.14338
Efna1	-4.07679	-8.17329
Tlr12	-4.07816	-2.97155
Gm41252	-4.0803	-4.32822
Cbx2	-4.1016	-3.28595
Slc46a3	-4.20282	-2.26529
Rufy4	-4.22834	-3.84001
Gm996	-4.23368	-3.09165
Baiap2l2	-4.25787	-2.37208
5031414D18Rik	-4.31663	-9.69012
Gm40787	-4.33039	-2.66414
Bfsp2	-4.34477	-4.87038
Frat2	-4.39433	-7.40209
Plk4	-4.40231	6.49924
Cxcr4	-4.41081	-15.2322
Gm10384	-4.42563	-4.67114
Gpr155	-4.4435	-4.03053
Lrp8os3	-4.46681	-7.8399
Tsc22d3	-4.4941	-2.46295
LOC102635252	-4.49585	-25.3158
Zfp667	-4.50111	-6.23467
Lyl1	-4.50812	-4.70243
Chst10	-4.55143	-3.70626
Aicda	-4.60644	-6.11538
Vamp1	-4.73731	-4.67381
Haao	-4.74917	-3.9716
Cxxc5	-4.75377	-4.89716
Gm36435	-4.77225	6.98263
Rasgrp3	-4.81823	-3.95079
Rgs2	-4.86592	-3.77935
Nfatc2	-4.8999	-5.0327
Mrgpre	-4.91685	-2.76581
Abca6	-4.91815	-2.64808
A930024E05Rik	-4.93044	-4.0624
Mxd4	-4.93951	-3.3714
Tmem86a	-4.95015	-9.62573
Abhd15	-4.96454	-3.54232
G630018N14Rik	-4.9829	-3.15974
Gm41828	-5.00504	-5.02191
Gm4832	-5.01049	3.8477
Gm40913	-5.05697	-10.6254
Gm30327	-5.08845	-5.42125
Gm19696	-5.10447	-3.12735
P2ry1	-5.18331	-2.13211
Nanos1	-5.18869	-6.70089
Kifc3	-5.1983	-3.01585
Gm41538	-5.24723	-3.36055
Rab3il1	-5.28779	-6.76741
Plekhg5	-5.32701	-2.49068
Gm39565	-5.38415	-12.5206
Mast3	-5.40839	-5.01409
Gpr162	-5.46294	-3.9053
Slc26a11	-5.53443	-7.80905
Gm30940	-5.53835	-18.3754
Pald1	-5.53885	-2.52995
Npas4	-5.53912	-4.67055
Zbtb4	-5.55851	-2.57259
Card14	-5.56132	-4.76689
Fosb	-5.6066	-8.7014
Gli1	-5.62968	-2.99689
Foxj1	-5.63548	-2.90826
Gm11335	-5.65282	-4.17419
D7Ertd443e	-5.65296	-5.46144
Mical1	-5.69268	-2.58454
Adgrg1	-5.74324	-4.26182
Klhl30	-5.77845	-3.9667
Ctns	-5.8249	-3.00193
Pxylp1	-5.8275	-5.7609
Rasl11b	-5.89203	-10.0005
Dlx1	-5.90142	-3.29727
Gm32370	-5.90939	-6.7703
2900026A02Rik	-5.95306	-3.73304
Tbc1d30	-6.00955	-4.4516
Bex6	-6.01689	-24.6823
A430078G23Rik	-6.03024	-10.0971
Bmf	-6.03441	-7.80577
Apof	-6.1153	-3.29072
Kcnh2	-6.12604	-2.16031
Zfp663	-6.17505	-3.36276
Arc	-6.17688	-4.10308
Hmha1	-6.18245	-5.00751
Myzap	-6.21502	-2.07171
Gm38875	-6.23316	-2.89171
Mertk	-6.26283	-4.94588
Gm38514	-6.27746	-4.44149
Sesn1	-6.29328	-2.71446
Tmie	-6.53986	-3.31019
Pik3ip1	-6.63454	-6.64449
Scn4a	-6.6394	-2.66942
Rgs7bp	-6.6528	-3.62072
Cdkn1c	-6.73883	-2.0304
Mlph	-6.77961	-7.07243
Klhl33	-6.8151	-3.80176
LOC108169118	-6.89837	-6.7628
Sgsh	-6.92532	-5.67151
Egr3	-7.04549	-13.7427
Rtn4rl1	-7.18244	-11.4642
Ypel3	-7.21864	-2.13096
Kbtbd11	-7.2215	-8.63009
Gm34058	-7.3957	-17.6983
Dgkg	-7.41756	-4.01302
Cbfa2t3	-7.4314	-2.97826
Cyb561	-7.58911	-3.24645
Gm36301	-7.70857	-8.59922
LOC108168194	-7.80543	-7.61721
Tox2	-7.8655	-2.3433
Gm39321	-7.89361	-26.7386
Scel	-7.91087	-5.45933
Frat1	-7.97717	-6.1173
Kctd12b	-8.26617	-12.4481
Zbtb16	-8.31913	-13.3614
Asb10	-8.45321	-5.43911
Cytip	-8.48863	-28.1113
Apln	-8.77334	-20.2009
9630028I04Rik	-9.24364	-7.08711
Gm33554	-9.43005	-7.09559
Myadml2	-9.46812	-4.56854
Kcne3	-9.58786	-5.29988
Fgf9	-9.59298	-2.96948
Nat8l	-9.7929	-4.27476
Thbd	-9.82339	-12.9791
St6gal1	-9.87121	-12.686
Klhl6	-9.92785	-9.01283
Ggcx	-10.1457	9.75605
Abcd2	-10.2203	-8.36361
Gprc5c	-10.2998	-5.67857
Osbpl5	-10.949	-8.6204
Gpr157	-11.0307	-3.58424
B3galt5	-11.5837	-9.79953
Lbh	-12.0799	-14.5412
Zfp395	-12.1573	-14.8622
Inpp5j	-12.4559	-4.13351
Lpin1	-12.7887	-8.45629
Stk19	-13.3362	8.16166
Gm19554	-14.6638	-4.78592
Scara5	-15.7922	-4.50416
Gm30845	-17.0128	-5.20693
Cd300c	-17.3322	-6.00205
BC106179	-18.866	-40.7087
Gm33049	-18.9436	-8.4157
Tlr8	-19.8206	-12.6197
Lrrc10	-20.0541	-30.167
Gm36330	-22.4737	-12.1249
LOC102641351	-26.6476	-30.019
A1bg	-27.76	-15.5818
Htra3	-37.3046	-3.93606
4933427G17Rik	-48.7925	2.66044
8030423J24Rik	-80.485	-8.6708

## Sheet: 3b.Both Induced Overlapping DEG
Gene	E3 Fold Change	E4 Fold Change	Data represent the set of overlapping genes following treatment of BV2 cells with either the nApoE3 or nApoE4 fragment
Gm41236	409.847	691.622
Cxcl2	293.168	504.634		These genes are ones in which they were differentially induced (>2 fold-change) in both datasets
Nos2	290.587	68.8546
Gbp5	279.265	671.785
Csf3	223.956	140.9
Il12b	221.55	714.947
Gm33055	200.579	71.0722
Acod1	190.527	322.4
Il1b	179.63	215.704
Gbp6	169.294	143.202
Gbp2	163.952	212.737
Il1f9	162.655	35.7735
Rsad2	152.51	107.061
Ifi205	149.553	75.2428
Rnase10	144.427	140.622
Gm4951	132.473	34.5258
Vcam1	129.993	104.505
Zfp811	121.92	147.927
Mefv	117.915	18.305
Apol9b	115.98	43.602
Cmpk2	108.055	91.6258
Traf1	106.943	187.164
Zbp1	102.036	213.465
Mir155hg	98.2996	68.1554
Ifi44	91.9927	478.962
Lcn2	91.9631	98.8078
Tnf	90.584	36.3717
Gstt4	87.6891	15.6745
Apol9a	86.8378	167.261
Gm41647	86.3404	225.269
Cd69	85.6272	181.955
Adora2a	82.6818	277.465
Slfn5	82.6774	31.3342
Mycl	82.5912	42.6012
Il27	70.6874	183.054
Ifit3	70.0798	38.9155
Serpinb2	68.1306	219.424
Ccrl2	66.5594	56.4375
Rtp4	65.5937	83.3643
Ptgs2	63.6904	26.803
Ccl20	63.5322	144.536
Trim30c	63.1475	17.2326
Batf	61.8431	47.4882
Gm12250	61.4134	82.421
Isg15	60.3923	38.4332
Gm36161	60.3548	23.6194
Kctd14	57.7604	13.5375
Fpr2	56.4778	34.0576
Cyb5r2	56.2254	9.17333
Gm32008	56.2254	144.274
Bcl2a1a	55.468	179.238
Ifit1bl1	55.4389	5.9333
Iigp1	55.2233	123.035
Mmp13	54.6719	38.3288
Misp	54.4825	43.1883
Saa3	53.8538	64.1576
LOC102634900	53.2052	337.227
Cygb	52.9494	4.34203
Tnnt2	50.036	25.8244
Cdc42ep2	49.139	27.8529
Fpr1	47.9168	21.0863
BC023105	46.3631	46.4563
Mnda	45.7699	11.0159
Clca1	44.4833	8.99233
Gm40008	43.7998	17.2078
Gm41145	43.6763	83.695
1700011B04Rik	43.6255	82.8835
A1cf	43.1783	20.5361
Oasl2	42.8893	41.8088
Cntnap3	42.8797	5.94179
Il1a	42.0439	19.9428
Hdc	41.3843	20.765
H2-M2	41.368	21.4873
Cxcl1	41.2955	175.999
Wdr20rt	39.8926	22.6515
Gm31882	39.7523	10.6646
Clec4e	39.6864	87.7373
Irf7	39.5728	14.7809
Lrrc32	38.1639	6.32728
Gm34571	37.7964	137.261
Il7	37.4629	90.2039
Ccl7	36.6464	4.86911
Gm42252	36.6024	12.408
Cd40	36.1872	56.5348
LOC101055663	36.1076	7.29507
Ifitm3	35.9972	68.2231
Gbp3	35.8516	14.6029
Oasl1	35.5964	36.0453
Aqp3	35.5052	20.8232
Il1f6	33.5541	64.5574
Ccl12	33.1015	4.90419
Olfr433	33.0665	15.451
Dusp8	32.8971	45.6239
Gm20139	32.5554	46.1443
Itih1	32.2642	50.3699
4930512H18Rik	32.1213	37.5273
Gm6093	31.9174	39.2616
LOC108167347	31.5983	9.41741
4933433H22Rik	31.1185	19.3775
Ccl3	30.9471	10.3355
Lad1	30.2152	261.641
Gm32231	29.5693	23.3793
Gm38588	29.4242	6.1135
Gm30413	29.2736	6.45136
Ly75	29.1058	42.7703
Ccl22	28.8856	38.0929
Slfn8	28.8727	13.2992
Tnfsf10	28.8666	13.4033
Gm36153	28.7191	19.7463
Il1bos	28.2867	7.78201
Sh2d2a	28.1451	7.67403
Gm14023	27.5283	21.6418
Slamf7	27.2889	8.71045
Panx3	27.223	23.6194
Isg20	27.1716	6.37578
Pyhin1	26.771	10.3518
Tnfrsf8	26.4738	21.4672
Tmem26	26.4577	13.0415
Ccr7	26.4127	59.0411
Col4a2	25.6973	5.89716
C330024C12Rik	25.6164	33.2537
Phf11a	25.5926	4.59306
Gbp4	25.5087	34.0493
Gm31135	25.4911	29.7407
Gm4606	25.3807	4.05192
Slc7a11	25.3663	26.9112
Xaf1	24.847	23.7684
Ccl2	24.8401	5.57401
Slc17a8	24.8142	2.16153
Gm6637	24.1942	21.546
Il1rn	24.1682	12.5914
Samd9l	24.0017	4.86351
Gm30692	23.8633	7.37725
Foxh1	22.8371	28.523
Ciita	22.7345	8.61006
Gm34746	22.6249	60.4213
Gm30262	22.4619	9.75383
Gm41235	21.9917	10.3103
Ntng2	21.3878	41.9958
Tnn	21.3405	13.7825
Gm24208	21.2382	19.5855
Gm36233	21.1667	16.8499
Peli3	21.0479	11.6493
Gm39267	21.0326	4.82287
Gm28710	20.9742	10.0572
Gm32200	20.9075	5.45812
Tmem72	20.8964	10.8799
LOC108168990	20.8891	7.5684
Serpina3f	20.8529	4.85109
C1s1	20.535	60.292
Tarm1	20.5321	12.9533
LOC108167713	20.4511	7.95651
Gm30474	20.3366	19.7812
Gm36546	20.2775	4.51269
Ccr9	20.2147	15.0875
Gm35037	20.0597	14.9363
LOC105245043	19.9453	199.354
LOC102639543	19.9073	4.65808
Batf2	19.907	18.6429
Mmp10	19.8018	25.3493
Gpr84	19.7205	26.9413
Gm39247	19.6692	18.1074
Serpine1	19.6069	3.23042
Fas	19.5764	95.4884
Rpl39l	19.2014	82.1931
Ifit2	19.1762	9.78577
Gm31957	19.0728	13.7149
Ppm1n	18.7986	70.2351
Parp14	18.4691	30.4713
Ddx60	18.3214	19.1959
0610031O16Rik	18.283	5.98686
Plat	18.0143	18.7804
LOC108168144	17.9172	17.278
Gm6904	17.8819	3.78186
Smyd1	17.6775	9.49556
Trim30d	17.6654	6.84078
Usp18	17.5638	5.6286
Olfr56	17.5568	4.59233
Ddx58	17.1809	8.90969
Pilrb1	16.763	4.83126
Gm11419	16.7472	5.94433
LOC105247076	16.6404	17.1545
Tnfaip3	16.5931	13.0157
AW112010	16.4194	25.9527
Shbg	16.3934	117.689
Clec2d	16.3327	13.2973
Procr	16.3206	6.5746
Atp6v1e2	16.0234	20.1044
Pydc4	16.0202	6.57101
Hrc	15.9584	2.81327
Bcl2a1d	15.8961	23.6405
Gm38766	15.5906	13.7927
Gbp7	15.5713	8.02818
Dhx58	15.5545	5.40862
Bcl2a1b	15.3479	24.5222
6530402F18Rik	15.3438	18.1711
Nod2	15.0928	14.8418
Ehd1	14.8312	15.8327
Ptpn14	14.7829	9.4262
Sp100	14.7524	5.40842
Rnf213	14.7286	14.7349
Bcl2a1c	14.7051	48.514
Nlrp3	14.63	12.2468
Slfn4	14.46	3.59351
Srp54b	14.4087	5.0196
Slfn2	14.171	18.433
Tnip3	14.1297	2.20893
Rgs9	14.0911	18.0288
Gca	14.0808	22.2774
Marco	13.8247	20.4238
Rasgrp1	13.6891	85.9017
C1rb	13.6478	5.60046
Gm30464	13.6478	9.80956
Hpx	13.6081	2.14732
Dlgap3	13.5771	24.345
Gm36926	13.5428	5.72627
2310043L19Rik	13.4423	5.31521
Gm32650	13.4303	24.8318
Nfkbiz	13.4209	16.1306
Cnn3	13.3767	10.8105
Serpinb9b	13.1663	4.45411
Adamts4	13.0302	2.65746
Gm34316	13	8.81494
Serping1	12.966	26.3277
Gm14304	12.7271	16.6206
Plpp1	12.6733	10.8419
Gm39816	12.6418	6.29016
Gm38600	12.5218	17.0351
Ifnb1	12.4744	33.3153
Gpr31b	12.4046	3.08355
Irgm2	12.3431	5.69473
Ankrd66	12.2333	26.723
Gm36079	12.0851	26.261
Abcb1a	11.9281	5.79122
Gm32788	11.8885	6.56994
Mir221	11.8646	10.6272
Plk2	11.8645	5.78451
Pde4b	11.7137	22.985
LOC108167838	11.6108	2.91171
Il23r	11.5143	42.9747
Gprc5d	11.5024	4.5605
Cd14	11.4983	6.69995
Iglon5	11.485	3.96943
Myc	11.4403	12.3285
Helz2	11.4258	15.8853
Gm39785	11.4034	13.2983
Gucy2g	11.3152	12.9171
Gpr85	11.308	4.26207
Ifi203	11.2805	5.9329
2310001H17Rik	11.2317	16.0421
Stx11	11.2235	13.6808
Trim34a	11.1643	4.55202
Mmp12	11.0961	4.88023
Gm41724	11.0626	17.9589
Ifih1	10.9315	8.23895
9130221F21Rik	10.9063	3.09319
Sdc4	10.8535	8.94329
Src	10.8436	7.55918
Ccl4	10.8304	14.6227
Cntnap1	10.7928	7.08962
Gbp2b	10.7808	44.9244
Pilra	10.6397	4.05421
Irgm1	10.5857	3.73845
Gch1	10.584	8.32515
Creb5	10.5729	4.46477
Gm9992	10.5456	43.0332
1700047I17Rik2	10.4827	2.49493
Axl	10.4811	8.30831
4930579C12Rik	10.4774	31.6061
Bpifc	10.3792	33.4626
Cd274	10.3658	6.49219
Loxl4	10.2135	6.45892
Oas2	10.2007	6.95649
Adamts7	10.1886	14.552
Gm10432	10.1859	32.8577
I920046F24Rik	10.1834	4.94704
Il23a	10.1363	14.0831
Rab11fip1	10.0875	18.0489
LOC546061	10.0053	5.28249
Gm33800	9.99619	12.0894
Gm35722	9.94878	21.7034
Ampd3	9.94126	17.495
Cyp2d40	9.91259	25.653
Gm32296	9.78427	164.247
Gm34319	9.77953	16.7926
Pglyrp3	9.77171	43.9616
Oas3	9.756	3.79895
Hcar2	9.73284	4.33891
A530040E14Rik	9.72226	7.42013
Gvin1	9.67017	6.71098
Elfn1	9.56599	5.67466
Gm8995	9.54415	3.59441
Itgb8	9.51665	36.0747
Igtp	9.4366	3.65558
Ccdc154	9.42909	9.52048
Ifi204	9.4115	4.35467
Pdcd1	9.36888	5.04454
Lamc2	9.35604	4.70535
Slamf8	9.32063	4.1858
Dlgap2	9.31044	2.37562
9130015A21Rik	9.13595	7.77645
Pilrb2	9.11813	3.01497
Phf11b	8.99603	4.52816
Phf11d	8.98853	3.66302
Cybb	8.97474	8.58829
Gm35551	8.86006	17.0475
Dcbld2	8.80867	10.2289
Cflar	8.77683	9.77906
Sele	8.73162	162.802
Msantd3	8.70668	8.72037
A330076C08Rik	8.70487	9.13594
Nfkbie	8.65486	14.5981
Cd38	8.64976	15.6508
Pax5	8.62915	4.05567
Gm16976	8.58713	93.2955
Slpi	8.57658	7.40941
Atp13a4	8.55769	8.30675
Tnfrsf1b	8.53293	5.29524
Gm34657	8.5038	5.16577
Bpi	8.46507	26.6135
LOC102638466	8.40707	8.14619
Gm41608	8.38936	28.4272
Casp4	8.37883	8.12795
Marcksl1	8.33493	7.45377
Socs1	8.28343	10.2499
Vnn3	8.25015	3.02477
Gm30073	8.22928	14.595
Rasa4	8.14706	6.3609
BC048502	8.1201	9.32564
Zc3h12c	8.09547	10.0489
Gm4070	8.07698	4.6628
Hpn	8.06817	6.28999
Olr1	8.05587	8.66848
Cyp26a1	8.03382	3.01556
Ikbke	8.0215	21.4345
Gm41800	7.99277	9.83283
Camp	7.98814	4.79317
Gm26535	7.97873	39.107
Gm40943	7.94358	5.54929
Icosl	7.91163	17.7127
Calcrl	7.85206	7.58581
Lilr4b	7.81123	6.7034
C230072F16Rik	7.78375	5.39192
Xcr1	7.63169	2.43284
Gm15133	7.58632	4.6069
Pigz	7.58134	11.0117
Mir1a-1hg	7.55443	6.47809
Mmp14	7.5222	16.3561
Itga5	7.4205	5.61776
Irak3	7.36571	6.70161
Pstpip2	7.34406	4.37795
Gdf15	7.33928	18.6188
E230013L22Rik	7.33227	8.63453
Icam1	7.31337	12.0503
Edn1	7.22533	11.8357
Ifi202b	7.17005	16.315
Accsl	7.16585	2.89368
4921511I17Rik	7.15791	10.5194
Gm36614	7.14036	21.4873
Gdnf	7.10417	25.2975
Prkg2	7.0766	4.75618
LOC108168674	7.07054	4.50276
Hfm1	7.05759	7.21767
Mfap3l	7.01006	4.91513
LOC108168743	6.98769	24.9384
Hck	6.98537	5.80916
Gm33481	6.9846	9.12725
Gm10634	6.93591	13.7145
Gbp9	6.93258	3.31983
Trim5	6.91713	4.63934
Gm39701	6.90604	5.49803
Plaur	6.85477	2.33566
Fam49a	6.82756	5.97375
Gm42192	6.82229	10.3632
Trim13	6.81639	7.62175
Mir146	6.78662	6.21084
Lipg	6.77276	23.4907
Oas1h	6.71844	4.75326
Btg2	6.70896	2.96952
Pamr1	6.69872	18.9683
Adgrf1	6.65499	6.01758
Ppfibp2	6.64088	5.9375
LOC102638993	6.60767	23.7645
Qrfpr	6.60256	3.31282
Plpp3	6.57519	6.63555
Pla1a	6.54713	11.7827
C3	6.54527	7.08524
Slc2a6	6.50161	16.9622
D630003M21Rik	6.46323	5.46657
Nfkbia	6.45702	10.5888
Slc15a3	6.37706	5.67839
Gm32342	6.3706	4.77488
Pim1	6.3504	8.85354
Gm41927	6.34867	9.81926
Cebpd	6.31377	7.60233
Mpp2	6.2802	6.59833
LOC100038987	6.25667	3.58483
Pid1	6.19935	2.76996
Phlda1	6.19605	12.2942
Gm36634	6.18699	4.53939
Rlbp1	6.1777	30.3065
Trex1	6.17728	4.89343
Rassf4	6.15661	11.8213
Cfap58	6.1456	15.6528
Adprhl1	6.14392	2.14158
Parp9	6.14323	6.19934
Ptgs2os2	6.12676	4.977
LOC100503338	6.1124	4.51256
Clec12a	6.10612	3.55075
Parva	6.10062	66.0641
Gm31998	6.09944	3.46907
Stat2	6.0828	4.80853
Zc3h12a	6.06743	3.96352
Gm39866	6.06112	7.8188
Gm30767	6.02508	13.796
Hunk	6.003	4.08716
Spic	5.98734	2.33021
Svep1	5.98494	4.81287
Gxylt2	5.94158	11.8194
Siglece	5.92028	3.58425
Stap1	5.86467	4.30352
Mndal	5.85595	2.38661
Ntn1	5.83909	3.9668
Gm6034	5.83876	4.21191
Aoah	5.82213	6.60273
Fam129a	5.80879	7.30683
Gm29953	5.80025	5.42695
Macc1	5.78731	9.44113
Gm38510	5.77844	5.45495
Lypd6b	5.7743	18.3181
Ccl9	5.76335	6.49838
Gm31954	5.7556	2.65068
Gm35039	5.75068	2.56159
Gm40440	5.73918	15.7927
Herc6	5.73905	5.67166
Perm1	5.73868	2.49863
Tnfaip2	5.73845	12.1859
Gm13822	5.72673	7.62553
Gm12915	5.72628	4.10913
Trim12c	5.69965	2.98064
Cd300e	5.68157	12.316
Rnf165	5.65478	66.5073
Slc6a12	5.62998	4.94489
Tlr2	5.61294	6.30746
Pik3r5	5.60026	5.92112
Upk3b	5.56283	23.2823
Gm36649	5.55502	3.34495
Csrnp1	5.5344	3.41072
Rhou	5.52754	7.65837
Gm33045	5.51283	3.02525
A530032D15Rik	5.5089	4.00291
Ceacam18	5.49562	11.4876
LOC101055758	5.48395	5.05884
Susd4	5.46828	13.9088
Gm39211	5.44156	2.77212
Gm41290	5.41745	24.5921
3830432H09Rik	5.41623	18.6971
Dnmt3l	5.40856	3.00461
LOC108168748	5.39812	4.036
Irf1	5.3972	13.0008
Gm40824	5.37075	2.88151
Hc	5.36402	458.59
Itga2	5.36175	5.83867
Gm5486	5.34417	12.2015
Znfx1	5.3358	4.36632
Sp110	5.30354	3.18964
Socs3	5.30035	7.64212
Lgals9	5.29397	2.74824
Stmn4	5.28862	4.13998
Tor3a	5.28257	3.85142
Lilrb4a	5.24809	4.43176
LOC101055672	5.24274	2.91008
Gm11190	5.21917	3.72501
Atp8b3	5.21862	5.10374
4930440I19Rik	5.20819	64.2871
LOC108167387	5.19484	3.03051
Otc	5.19248	4.64655
Mep1a	5.18826	10.3665
Fam227b	5.18465	4.8595
Mfsd7a	5.18121	11.7403
Fam20a	5.16836	4.96262
Trafd1	5.15643	3.87938
Gm20655	5.13673	7.18136
Clec4d	5.13433	3.10965
Gm40121	5.12007	4.71978
Pirb	5.10419	3.05635
Nfkb2	5.09907	6.04121
Gm19410	5.09586	77.8255
Sp140	5.09561	3.24968
Klra2	5.07473	2.76609
Gm38500	5.06316	9.17964
Gm32990	5.05069	5.72619
Irf9	5.03133	5.30723
AI607873	5.00282	2.091
Slc31a2	4.99038	4.54948
Oas1a	4.97384	3.76181
H2-Q7	4.95296	14.581
Bik	4.88714	2.74535
Birc3	4.87631	6.14654
4732419C18Rik	4.87177	7.84984
Lacc1	4.86292	7.52072
Acp5	4.86165	12.6701
Lix1	4.85572	2.07767
LOC102638047	4.84049	2.6297
LOC100041057	4.84019	3.12009
Lrrc25	4.83919	4.34446
Dram1	4.82264	5.68701
H2-Q4	4.81931	6.54942
Slc27a2	4.81867	11.6652
Gm39590	4.80093	5.19263
Trim12a	4.79997	3.55681
LOC108168794	4.78709	4.91422
Gm39054	4.78571	2.69863
Gm35330	4.77826	4.15643
Il13ra2	4.74445	39.9577
Tmem171	4.73916	2.8924
Pip5k1b	4.7016	4.58554
Tnip1	4.70131	5.20171
Srxn1	4.70054	3.45199
Tubb1	4.69733	2.89686
Zfp827	4.68422	4.08056
Gtsf1	4.67912	8.96588
Cxcl16	4.67184	14.4663
Zmynd15	4.66785	3.63802
Sh2d4a	4.66585	16.6802
Rab20	4.66518	4.93505
Gm36117	4.65828	8.4575
Cd6	4.65462	5.20731
St3gal1	4.64754	7.08396
Il15ra	4.6389	4.86962
LOC102640957	4.63762	4.06675
Pappa2	4.60815	4.65552
Vgf	4.5954	2.66475
Dtx3l	4.56491	6.27875
Gm20125	4.5649	22.354
Oas1g	4.55334	4.42205
Ptafr	4.53607	2.11507
Rhbdf2	4.53338	5.30935
Pkp1	4.52438	9.64928
Slc6a4	4.52062	13.804
Gm36195	4.50876	3.70367
Scg2	4.50053	2.52675
Cdhr3	4.48129	16.7337
Mcoln2	4.47541	3.16886
Nt5c1a	4.46688	3.78192
Fam171b	4.45106	7.40905
Agrn	4.45105	6.63238
Gsap	4.43037	5.09293
Gm34874	4.42573	5.99656
Gm13470	4.42202	4.52243
Sqstm1	4.41754	4.55202
Osm	4.41332	2.39141
Cish	4.39092	6.33059
Nfkb1	4.36228	4.76969
Fam179a	4.35804	3.62439
Malt1	4.34679	6.38259
Gm41181	4.31307	2.52117
Slc28a2	4.28795	3.38322
Slco4a1	4.28693	3.66454
Stat1	4.26721	3.40048
Dusp16	4.25493	3.5715
Clec4a1	4.25097	5.51914
Hr	4.24481	3.07406
Ptgs2os	4.24016	38.5623
Slc11a2	4.23998	3.64216
Pira6	4.22964	2.50686
Adam22	4.2259	4.54307
Mdm2	4.2098	2.99518
Tfcp2l1	4.15932	2.84227
Tmem266	4.14804	3.40541
Csmd2	4.13566	3.59056
Ky	4.13057	2.29107
Slc1a2	4.12318	6.41686
Pira1	4.11988	4.0884
Gm15753	4.10735	2.17768
Mab21l3	4.07469	6.78323
Ptprj	4.07422	5.55263
Trim21	4.04969	5.25878
Gm12216	4.04485	8.16255
Lcp2	4.04112	5.65181
Gm39608	4.02949	2.504
Acoxl	4.02676	2.40424
Tmco5	4.01802	4.10511
Arnt2	4.01717	4.22363
St3gal3	4.00109	5.85577
Glp2r	3.99951	3.40813
Parp12	3.99558	2.15698
Gm33160	3.98958	5.20005
Fosl1	3.97982	2.18018
Gm40773	3.97156	27.8057
Clca2	3.96521	91.7985
Cdkn1a	3.96015	3.89769
Ms4a14	3.95876	4.17299
Kctd19	3.94004	3.52704
LOC100041708	3.92894	6.13757
Pakap	3.92738	3.4084
Tank	3.92513	3.03851
Ifi35	3.9137	2.47625
Ksr1	3.89047	5.87616
Gm39546	3.88581	5.57403
Pdgfb	3.88097	2.59364
Sod2	3.86769	4.04979
Gm41409	3.86575	4.96487
Tmem132a	3.84635	4.70067
Htr1f	3.84361	11.0872
Slfn10-ps	3.83518	6.41292
Rhoq	3.81855	3.15037
Rhoc	3.81384	3.02015
Ptges	3.80974	5.99762
Rnf19b	3.78961	5.59501
Serpinb9	3.78309	2.4328
Relb	3.77347	9.8156
Tmem2	3.77223	3.14794
E030011O05Rik	3.76713	4.92725
Peli1	3.7636	5.42145
Uba7	3.7514	2.03947
Adtrp	3.74988	10.4321
Setdb2-phf11c	3.74836	3.61802
Gm36199	3.7443	4.1575
Ube2e2	3.7413	2.64623
Myh11	3.73691	3.04632
Gpx3	3.73391	5.84441
Zdhhc18	3.7333	5.10349
Car13	3.71741	2.50541
Agpat4	3.71123	2.32417
LOC108168775	3.70819	2.26927
Htra1	3.68702	6.24148
Gm10636	3.67971	3.30254
Ttc39c	3.67581	10.3781
Cacng8	3.67402	16.293
Stk40	3.64263	6.45837
Plekhn1	3.63706	2.05543
Sfn	3.63617	2.94278
Gfi1b	3.63065	12.3885
Ripk2	3.63042	6.58359
A430093F15Rik	3.6139	5.44999
Gm33439	3.61314	48.6036
Gadd45a	3.59946	11.8908
Hmcn2	3.59311	3.32719
Gm10804	3.59247	2.21245
Hivep3	3.57429	4.88774
Gm38957	3.56791	2.16294
Irak2	3.55753	2.5504
Gm30657	3.54831	2.19139
Daxx	3.52542	8.26534
Lrrc63	3.52325	2.51502
Gm40447	3.51829	6.9264
Gm13398	3.51454	11.3675
Ell2	3.50917	2.45299
Parp10	3.50774	2.60296
Kalrn	3.50765	6.34163
LOC105247075	3.50686	2.94582
Mylk2	3.50507	6.8163
Mapkapk2	3.49185	3.98381
Mir22hg	3.48881	2.36993
Lilra6	3.48678	5.94999
Gm33624	3.48197	8.06013
Gm14051	3.48196	7.52195
Gm40929	3.46907	3.42922
Prdm1	3.46642	3.5773
4930438A08Rik	3.46385	8.6554
Nod1	3.45952	6.95213
Gm34471	3.45896	8.38912
Psd	3.45683	3.84202
LOC102637781	3.45393	2.12153
Myo16	3.44591	3.3776
Tmem198	3.4354	2.50455
4933432I03Rik	3.42819	3.96055
Gm34804	3.42527	160.497
Srgn	3.42458	2.02878
Gm32357	3.41991	43.1127
Flnb	3.39183	3.10426
Gm40376	3.38827	6.85575
Lrrc6	3.37564	25.3289
Pde6b	3.37042	3.15572
Osgin2	3.36777	6.48886
Spink5	3.36319	2.83999
Csprs	3.35312	4.09662
Fam46d	3.34268	4.63183
Slc4a9	3.33968	4.732
Gm26520	3.33685	2.5242
Vasp	3.33463	2.62023
4921529L05Rik	3.32372	6.32929
Ppp1r15a	3.32286	3.6016
Trim56	3.31869	3.4976
Apela	3.3139	2.5407
Spryd7	3.31272	2.62562
Gm39813	3.30785	8.28156
Itga8	3.30496	3.95709
Ttn	3.3021	2.82151
Acpp	3.29876	7.58138
Cd247	3.29115	4.18199
Cpd	3.28939	3.85265
3110043O21Rik	3.28324	3.59208
Gm38403	3.27915	29.0345
Gm35507	3.27845	4.4733
Cd44	3.2777	4.83894
Eif2ak2	3.27251	2.05516
Jak2	3.25667	4.39835
Gm6657	3.24915	6.95915
Cp	3.22914	8.37838
Atf3	3.22745	2.12911
Ido2	3.22708	2.07648
Vmn2r90	3.22507	87.7939
4930519G04Rik	3.2218	27.2409
Plekhm3	3.20008	2.39786
Gm28068	3.19607	2.4976
Slco2a1	3.19225	42.9171
Cd80	3.18575	2.73046
St18	3.18207	2.14823
Osbpl3	3.18081	3.34876
Ube2l6	3.1785	2.08988
Zufsp	3.15935	2.98595
Mapk11	3.15407	2.91782
Tpm4	3.14511	2.98854
Cd74	3.1445	3.92141
Snx20	3.13983	3.09759
C5ar1	3.13924	4.58018
Snx10	3.13885	3.62539
St3gal6	3.13739	3.20977
Sh2d6	3.12647	8.21177
Psmd10	3.12408	4.59926
Tet2	3.12246	2.62016
LOC108169150	3.12078	2.66209
Wscd2	3.11501	6.3048
Met	3.11469	13.2455
Fam46c	3.1097	2.58677
Daam1	3.09255	5.08658
Mtmr14	3.08659	3.67443
Gm32249	3.08091	9.96206
Hepacam	3.07632	2.95777
Mfsd4b5	3.06994	2.23698
Gm34062	3.06641	4.25638
Adar	3.06111	2.06975
Ttc21a	3.05637	2.23748
LOC108167810	3.04444	3.28998
Rbpms	3.04114	3.95916
Ezr	3.03299	2.49652
Slc1a3	3.01497	4.29379
Gm13073	3.01461	7.05706
Rnd3	3.0131	3.80071
LOC102634581	3.01177	3.06607
Gm42362	3.01173	4.4247
A530072M11Rik	3.01057	3.62223
Astl	3.00151	3.96239
Syk	2.99694	3.31585
Slc25a25	2.99231	2.17099
Hp	2.98987	3.0361
Nfkbib	2.98962	3.96991
Fcgr2b	2.98662	2.65213
Gm12092	2.98634	4.37967
Slain1	2.98413	2.13723
Ppp1r12b	2.98362	3.05526
Gm39150	2.983	2.47053
Acsl1	2.98175	3.02081
Zeb1	2.98054	2.61963
Fam20c	2.97879	2.80638
Mmp2	2.96952	5.20329
Tnfrsf14	2.96681	5.11799
1700066B17Rik	2.96368	8.5986
Gm38499	2.94718	3.2017
Sh3tc2	2.93092	9.99978
Gm33566	2.92769	16.2799
Marcks	2.9227	4.4177
Tnfsf9	2.92255	2.91741
Evpl	2.91776	2.75702
Txnrd1	2.90634	3.34857
Notch1	2.90561	3.31423
Rasgef1b	2.90422	5.93175
Dnaic2	2.8995	3.67808
Neurl3	2.89327	3.02498
Gm41362	2.89267	5.1104
Gm11998	2.89226	2.86798
2500002B13Rik	2.88587	6.53784
Akap13	2.88485	2.62904
Smarcd3	2.88358	2.66062
Gm35837	2.88115	6.193
Ptger2	2.87954	8.19937
Slc5a1	2.87905	4.06745
Tmigd1	2.87578	4.03086
Exoc3l4	2.87252	2.89896
Creb3l4	2.86584	3.87994
Lrrc8d	2.86323	3.0308
Cth	2.85783	4.67384
Alpk2	2.85753	2.97491
Lpcat2	2.85399	5.1163
Txlnb	2.8516	5.56912
Cers6	2.843	4.26448
Gm40085	2.84076	2.89579
Cpeb4	2.83928	2.3064
Kdm4a	2.83814	4.15296
Tapbpl	2.83806	2.65431
Map3k8	2.83537	2.21564
Vipr2	2.82551	2.85314
Pou2f2	2.82522	3.76104
Gipc2	2.82187	2.90135
Prrg4	2.82154	3.10246
Ahnak2	2.81988	3.43926
A330023F24Rik	2.81892	2.40582
Il18	2.8116	3.00438
Aqp9	2.80983	7.46159
Lsmem1	2.80627	3.23466
Kank1	2.79461	2.23599
Lgals3bp	2.79122	2.07398
Hist1h2ad	2.78803	2.33548
Rab33a	2.78397	5.34522
Mocs1	2.77686	3.70242
Copz2	2.76199	3.70523
Plk3	2.75084	2.26987
Fam71d	2.74061	6.19336
Gpr4	2.74002	3.37048
LOC108168227	2.73385	29.6842
Slc39a4	2.72208	3.70446
Gm40645	2.72057	2.9465
Slc4a7	2.70908	2.94732
Fam53c	2.7087	2.06157
Frk	2.70716	2.41454
Pdgfrb	2.70715	2.68901
Rarg	2.70609	3.90996
4933412E12Rik	2.70216	2.73452
Cerkl	2.69753	2.77908
Fam46a	2.69165	2.98963
Rbms3	2.69152	3.47301
Tfec	2.68632	6.37841
Gm7160	2.68217	2.56573
Kremen1	2.68198	3.46163
Bcl3	2.67897	3.36651
1110002J07Rik	2.67727	2.00497
a	2.67589	7.14354
Gm34974	2.67439	4.61791
Gm31847	2.65977	5.56715
Gabrr2	2.65714	9.87845
Abcc5	2.65373	2.55892
Slc7a2	2.65311	3.14142
D330050G23Rik	2.65121	2.80974
Dusp2	2.63378	3.50758
Fcrl5	2.63025	3.26693
Smim3	2.63006	2.674
Gm31902	2.62919	3.017
Syt7	2.62705	8.05851
Gm36154	2.61225	4.87329
Plxna2	2.60984	3.26105
Plscr1	2.60819	5.79921
Optn	2.59508	4.96709
Foxf2	2.59206	3.72509
Gm33929	2.58981	6.39271
Rasip1	2.58718	4.71699
Gm4633	2.58441	4.30681
Ankrd33b	2.57854	2.46985
Pnp	2.57591	2.64315
Rnf114	2.57358	2.12568
Gm35880	2.57164	2.7158
Mmp24	2.57003	8.43277
Clcn7	2.56829	2.70536
Gm42253	2.56044	2.55027
Rnf180	2.55974	3.98577
Gm28651	2.55723	9.25656
Ticam1	2.55718	2.41652
Matn4	2.55511	15.773
Tnfaip6	2.55383	2.43399
Atp8b4	2.53656	2.63942
Olah	2.53431	4.83129
Nadk	2.53132	3.01041
Slc39a2	2.52771	2.25536
Adra1a	2.52567	2.36512
Gpd2	2.51496	3.59016
Ablim2	2.51472	8.21923
Il17rd	2.51096	6.2759
Klf6	2.50768	2.01335
Tnfsf4	2.50668	4.13802
Mtag2	2.50501	5.01106
Dnah3	2.49249	3.32486
Nlrc5	2.4913	2.10777
Xkr8	2.48973	2.49542
Gm32050	2.48945	3.88206
Serpinc1	2.48945	2.60651
Cecr2	2.4835	39.3784
Rgs22	2.48287	13.7504
Trim30a	2.47315	6.10698
H2-K1	2.47134	3.71362
Gm33273	2.46773	2.00426
Ms4a7	2.46731	2.6653
Tapbp	2.46429	5.45515
Daam2	2.46226	3.56506
Ppp4r2	2.46096	3.09798
Gm10433	2.45716	2.66704
Alcam	2.45649	2.43846
Rbpms2	2.45059	2.63239
Syt2	2.45053	11.8846
Ube2f	2.44964	2.3195
LOC108168790	2.44742	2.60572
4930469K13Rik	2.44705	6.00368
Gm40620	2.44615	3.49389
Camk2d	2.4433	2.17824
Hcfc2	2.43897	2.29165
Plek	2.4292	2.56554
Cdc42ep5	2.42843	2.70237
Fnd3c2	2.42827	4.01309
Clec5a	2.42435	3.33228
Sema4d	2.42118	2.00503
Apobec3	2.41652	3.15709
4930522O17Rik	2.41561	19.4309
Rapgef2	2.41198	3.09513
Clic4	2.41172	4.3524
Rnd1	2.41116	5.20824
Mtmr7	2.41017	2.03253
Parp8	2.40873	2.05086
Fam219a	2.40781	2.87313
Nrp2	2.4017	2.91871
Nr4a3	2.4005	6.41982
Abtb2	2.39767	2.57788
Casp1	2.3901	2.06933
Ppfia1	2.38987	2.08872
Ifrd1	2.38761	3.24204
Slamf1	2.38701	9.95957
Mapkbp1	2.38388	2.57174
Adamtsl4	2.37966	2.10516
LOC108168863	2.37705	2.5
Cdc20b	2.37665	4.16294
D5Ertd615e	2.37333	5.61534
Gdpd1	2.36666	6.17748
C920009B18Rik	2.36505	2.41009
D730005E14Rik	2.36446	2.74391
Tgm2	2.363	2.73709
Kif3c	2.36183	2.27859
Synpo2	2.35513	7.30148
Gm13657	2.34665	2.31495
Mina	2.33966	2.20394
Jade2	2.33285	4.4062
Map1b	2.33066	2.54556
Adam17	2.32136	2.47991
Creg2	2.32018	3.19647
LOC102640250	2.31997	3.23309
Mgarp	2.31561	2.48714
Zswim4	2.31527	2.54547
2900089D17Rik	2.30719	2.50587
4930505K14Rik	2.30624	2.73119
Pigv	2.30585	2.35073
Samsn1	2.30243	2.5283
Gm34630	2.29881	9.51801
Znrf1	2.29879	3.24811
Mturn	2.2987	3.13079
Dclk1	2.29849	3.40989
Col9a3	2.29712	3.5722
Ppfia3	2.29043	3.021
Dpp10	2.29037	2.40761
Ninj1	2.28937	2.41089
Gramd1b	2.28787	2.24182
Parp16	2.28663	2.06719
Spint2	2.28634	2.78157
Arg2	2.28569	2.26508
Usp53	2.28529	2.19594
Plcxd2	2.28414	2.20864
LOC105242405	2.2764	2.43323
Usp25	2.27361	2.21709
Dtna	2.27277	27.3945
Slc16a10	2.27109	2.57454
Gm34455	2.27038	2.62356
Plagl2	2.26085	3.19312
Gm15433	2.25831	4.3531
LOC108167742	2.24241	2.08643
Denr	2.23899	2.63088
Ass1	2.23891	2.9825
Rtn2	2.23205	2.64434
Wfdc18	2.22512	6.55499
Gm35249	2.22466	3.97264
Gm38598	2.22422	2.06686
Tyk2	2.22399	2.68988
Gm35624	2.22385	5.18155
Apobr	2.22129	2.70073
Adam32	2.21955	5.03109
Itga4	2.21826	3.16202
Cul1	2.21544	2.54336
Cyb561a3	2.21158	2.80883
Muc16	2.21137	13.1153
Ext1	2.21042	3.22748
Acp2	2.20753	2.07474
Mybpc3	2.20551	9.40526
Lck	2.20513	2.57054
Tbc1d21	2.20045	7.04938
Ctu1	2.19993	2.19915
Stk32b	2.19671	3.69854
Zfp365	2.19474	22.8518
Myh10	2.19437	2.91924
Hectd2	2.19406	2.00486
Ldlr	2.18542	2.02103
Adhfe1	2.18524	3.59593
Wdr88	2.18341	2.81388
Cebpb	2.18127	2.66225
LOC108167924	2.17904	4.52405
Gm32202	2.1768	14.5114
Ust	2.1758	3.84412
Trank1	2.17533	3.4249
Myd88	2.17129	2.11464
Anxa7	2.16832	2.10995
Ncf1	2.1669	2.53358
Vps37c	2.16536	2.04097
Klf7	2.16237	2.21427
Gm31906	2.16192	3.14842
Gm34080	2.16187	15.046
Npsr1	2.15162	7.74722
Rcan1	2.14566	2.99755
Ptpn23	2.14463	2.26749
Susd6	2.13971	2.06464
Diaph2	2.13702	2.44624
Srfbp1	2.13538	3.13952
Slc19a3	2.1289	25.1857
Gm28888	2.12819	3.89496
Gm42221	2.12538	2.58972
Fam71f1	2.12012	4.16259
Fmnl2	2.11942	2.64668
Mfsd6l	2.11774	4.8097
N4bp1	2.11725	2.65228
4933430I17Rik	2.11506	3.48638
Ccdc170	2.11357	3.15303
Dnajb4	2.10973	2.90963
Gng4	2.10521	4.56741
Zc3hav1	2.10352	2.42279
4921509O07Rik	2.09571	14.7891
Arhgef3	2.09291	7.63978
A930011G23Rik	2.0887	4.33086
Lmo4	2.08758	3.21949
Mill2	2.08703	4.0515
Kcnab1	2.08664	3.0709
Tmc1	2.08407	2.20878
Gm35154	2.08062	2.22519
Zfp697	2.07948	3.05278
Fam26f	2.07162	2.01371
LOC108168894	2.07161	2.44458
Arl5c	2.07109	2.40433
Zfand2b	2.071	2.35375
Gm8493	2.0674	2.48302
C1ra	2.06691	2.67336
Atp2b4	2.06645	2.0565
Tnfaip8	2.0661	2.01933
Mcmdc2	2.06395	2.68273
Rap1b	2.06193	2.73503
Swap70	2.05997	2.4955
Trp53cor1	2.05866	4.375
Nrg4	2.05835	2.1431
Hsd17b7	2.05345	2.19651
Gm41778	2.05301	2.53716
Gm14221	2.05032	2.47895
Fbxw17	2.05011	2.17839
Zfp964	2.0443	2.45092
Galnt3	2.04325	2.73483
Cdr2	2.04071	2.16019
LOC105246071	2.0391	2.07867
Intu	2.03416	3.34188
Cfap52	2.03341	9.13672
Aff1	2.02607	2.26956
Cd302	2.02351	2.13862
Gm7030	2.01545	3.77284
Kcnma1	2.01242	2.20106
Spi1	2.01236	2.5254
1700019E08Rik	2.01155	13.0844
Gm614	2.00886	3.18444
Rel	2.00669	3.61384
Abi1	2.00429	3.06591
Lztfl1	2.00387	2.87213
Mvp	2.00129	2.42267
Gm28050	2.00111	3.84698

## Sheet: 3c.Both Repressed Overlapping
Gene	E3 Fold Change	E4 Fold Change	Data represent the set of overlapping genes following treatment of BV2 cells with either the nApoE3 or nApoE4 fragment
Fblim1	-2.00332	-2.70716
Acrbp	-2.00362	-2.44137		These genes are ones in which they were differentially repressed (<-2 fold-change) in both datasets
Ndrg1	-2.00493	-3.32098
Sapcd2	-2.00548	-2.21576
Tph2	-2.00808	-2.34419
Gm19589	-2.01082	-3.08888
Palm	-2.01482	-2.13759
LOC102641980	-2.01483	-2.28916
Meis1	-2.01556	-2.16104
Laptm5	-2.01922	-2.39811
Cd300lb	-2.01926	-3.01657
Fbxo31	-2.02259	-2.72837
Ldb1	-2.02485	-2.39949
Etv1	-2.02597	-3.22443
LOC108167536	-2.02669	-2.26046
Vipr1	-2.02853	-3.08656
2610035D17Rik	-2.02949	-2.06839
Spata2l	-2.03086	-2.20302
Dchs1	-2.03245	-3.13772
Gm41308	-2.03391	-2.89622
Tmem53	-2.03449	-2.46918
Jag2	-2.03457	-2.18808
9930012K11Rik	-2.0421	-2.2516
Lrrc39	-2.04218	-2.49969
Adamts17	-2.04522	-3.71709
Gm34342	-2.04722	-2.16647
Gm572	-2.05028	-2.65575
Phlda3	-2.05581	-2.47499
Myom3	-2.05822	-2.41852
Tec	-2.05829	-3.92299
Clgn	-2.05912	-2.26622
Tmem65	-2.06009	-2.86434
Slc36a1	-2.06638	-2.00004
B230217C12Rik	-2.06729	-2.69968
Nek6	-2.0697	-2.81093
Gm30074	-2.07386	-2.53927
Pidd1	-2.07613	-2.59442
E330020D12Rik	-2.07639	-2.48801
Mtfp1	-2.07733	-2.51044
Slit3	-2.0778	-2.825
Batf3	-2.08233	-3.43733
Slc6a17	-2.08244	-2.01184
Gm11769	-2.0828	-3.20317
Slc8a2	-2.09374	-2.5467
Map3k1	-2.09401	-3.91703
Selenbp1	-2.09739	-2.32093
Zfp541	-2.09879	-2.82053
Slc43a2	-2.10153	-2.19265
Slc17a5	-2.1017	-2.08937
Tnfaip8l2	-2.10372	-2.90685
Nxpe3	-2.10578	-2.84967
Gm39458	-2.10655	-3.30506
Fam187b	-2.10963	-5.0744
Ksr2	-2.11047	-2.93694
Tnfsf13b	-2.11201	-2.24004
Guca2b	-2.11204	-3.72253
Tgfbi	-2.11379	-2.48063
Lmln	-2.11428	-2.08263
Sez6l	-2.11536	-2.48789
Vangl2	-2.11634	-2.46321
Haus4	-2.1189	-2.07465
Mxd3	-2.11891	-2.85488
4930528D03Rik	-2.12063	-2.73311
Adcy6	-2.1213	-8.70898
Kcnab3	-2.12133	-2.8524
Emp1	-2.12307	-2.55906
Syne3	-2.12353	-2.13298
Lrp3	-2.13231	-2.7077
Gm36417	-2.13247	-3.86776
Pank1	-2.13363	-2.77854
Tmem64	-2.1343	-2.9644
Gm32725	-2.13509	-2.13254
Arrb1	-2.13679	-2.14403
Fam188b	-2.1381	-2.2291
Eng	-2.1394	-4.18348
Gm16537	-2.14405	-2.72677
B4galt1	-2.14678	-2.75847
LOC102635527	-2.14681	-2.01218
Oxr1	-2.15317	-2.03593
LOC108168088	-2.15374	-6.39991
LOC108169075	-2.1542	-8.22367
Sphk1	-2.15746	-4.97526
Rgs11	-2.15804	-4.94234
Cdkn1b	-2.15858	-3.10714
Il1rl1	-2.16456	-2.97531
Gm11747	-2.16478	-6.73266
Neil2	-2.16524	-2.30953
Aagab	-2.16908	-2.11512
LOC105243573	-2.17565	-2.21688
Cand2	-2.17642	-3.48141
Acap1	-2.17985	-2.55147
Mybpc1	-2.18188	-2.25963
Tespa1	-2.18249	-3.37367
Plod1	-2.18269	-2.0418
Cd200r1	-2.18746	-2.86208
Gm39709	-2.19315	-3.29331
LOC102632465	-2.19386	-5.64067
Stard9	-2.19421	-2.07387
Rasal3	-2.20113	-2.30699
Snx24	-2.20562	-3.69011
Ccnd1	-2.21282	-3.26386
Klf10	-2.21452	-3.20132
Chrm4	-2.21622	-2.85372
Msh6	-2.22128	-2.56332
Prr12	-2.2244	-2.38697
Tst	-2.22446	-2.30247
Gm37125	-2.22646	-3.97075
Gm10560	-2.22859	-2.37321
Alpk3	-2.24488	-2.16323
Gm11963	-2.24584	-2.74787
Klhl21	-2.24625	-3.57212
Dnmt1	-2.24818	-2.01587
Vgll4	-2.24829	-3.91836
Midn	-2.25522	-3.88215
Tcp11l2	-2.2566	-6.47062
Nceh1	-2.25677	-2.2599
LOC101056073	-2.26666	-2.55416
Rhobtb1	-2.26957	-3.20535
Myo7b	-2.27108	-2.19083
D5Ertd605e	-2.27201	-2.68885
Gm2102	-2.2733	-2.96924
Lrrc10b	-2.27569	-2.36132
Ctla2b	-2.2786	-2.60457
Cdhr4	-2.28007	-4.98921
Dna2	-2.2802	-2.76525
Gm9920	-2.28376	-2.38814
Wdr6	-2.28493	-2.27036
Elk3	-2.28634	-2.39995
Ankle1	-2.28872	-2.37663
Tnrc6b	-2.29096	-2.20751
Gm15927	-2.29179	-2.0012
Ccdc181	-2.29556	-2.02889
Gm14321	-2.29821	-2.47705
Ccdc85b	-2.29868	-2.44918
Cd33	-2.29973	-2.71214
Csdc2	-2.30647	-3.24985
Enho	-2.30759	-2.22328
Vmn2r97	-2.30959	-4.16069
Ttyh3	-2.31098	-2.01112
Mmp15	-2.31177	-2.27399
Epm2a	-2.31253	-2.87568
Prr5	-2.314	-2.63802
Ccdc152	-2.31498	-2.91299
Ephb3	-2.31586	-3.24547
Tspan10	-2.31624	-3.81214
Nr2f1	-2.325	-3.54894
Amigo1	-2.32636	-2.66454
Fam69a	-2.32794	-2.15205
Foxd2os	-2.33074	-2.09173
Fdxr	-2.3316	-2.0017
Cacna1d	-2.33508	-2.03937
Chek2	-2.33914	-2.65592
4831440E17Rik	-2.34463	-3.39466
Pik3r2	-2.3482	-2.19717
Daglb	-2.35089	-3.35181
Prkag2	-2.35096	-2.035
Ank	-2.35434	-2.02817
Cd28	-2.36105	-4.68752
Chrnb1	-2.36453	-2.84406
C8g	-2.36696	-2.44885
Eya1	-2.36775	-3.04831
Tmem158	-2.36844	-3.11084
Ccne2	-2.36895	-2.57937
Npcd	-2.37099	-2.80829
Cracr2a	-2.37381	-2.85702
Dusp6	-2.37483	-3.17711
Creb3l1	-2.37804	-2.47313
Kdm2b	-2.38297	-2.36343
LOC108168810	-2.38419	-2.25912
Ndst1	-2.39106	-2.559
Egln3	-2.39254	-9.40978
Gm10614	-2.40108	-4.30169
Mxi1	-2.40589	-2.63623
Bcl7a	-2.40797	-2.21674
Tpcn1	-2.41024	-2.51451
Tmem194b	-2.41094	-2.45137
Gm30139	-2.41425	-2.47011
Echdc3	-2.42296	-2.25125
Tspan14	-2.42755	-3.00547
Rasgrp4	-2.4294	-2.39321
Gpd1	-2.44965	-3.74501
Fos	-2.45731	-5.05482
Atg9b	-2.45843	-2.9257
LOC102632031	-2.4617	-2.79762
Pbx4	-2.46247	-2.14225
Hgf	-2.46292	-2.72602
Arhgef40	-2.46808	-2.40265
Narf	-2.46823	-4.15781
Fbxw4	-2.47366	-2.17093
Gm32006	-2.47454	-4.96579
B930041F14Rik	-2.47466	-4.1414
Tmem104	-2.47623	-2.42123
B430212C06Rik	-2.4805	-7.77184
Dennd2c	-2.48086	-3.49187
Appl2	-2.48463	-2.74621
Bcar3	-2.48716	-2.18283
Fam69b	-2.48787	-4.14479
Ddn	-2.48845	-6.85798
1700025G04Rik	-2.49119	-2.20485
Samd1	-2.49128	-3.40244
Sypl2	-2.49329	-149.96
Gm29154	-2.49399	-3.66904
Gm41563	-2.49445	-6.3889
E230029C05Rik	-2.49623	-2.37864
Paqr7	-2.50914	-2.80252
Ephb2	-2.51118	-2.51294
Fam110b	-2.51498	-3.22986
Pax3	-2.51638	-4.5821
Map3k12	-2.51811	-2.27169
Gm30922	-2.51829	-2.47464
Ccne1	-2.51889	-3.00241
Gm11468	-2.52323	-3.0041
Snx29	-2.52388	-3.08446
Mnt	-2.53312	-5.51717
Loxl3	-2.5344	-2.61295
Wdr76	-2.53491	-2.07906
Cd79b	-2.53525	-3.30795
Gm38965	-2.53683	-4.106
LOC108168392	-2.53835	-3.82718
Fam105a	-2.53838	-2.02164
Klc4	-2.53943	-2.56672
Helb	-2.53997	-3.22627
Iqce	-2.54272	-2.44046
Arhgap18	-2.55211	-2.23725
Enpp6	-2.55828	-3.09154
Axin2	-2.56481	-3.46681
Tk1	-2.57328	-2.02267
Kif26b	-2.57957	-3.78882
Inafm1	-2.58022	-2.36791
Rnf144b	-2.58454	-3.25459
Gmpr	-2.5901	-2.00528
Sgpp1	-2.59094	-4.67035
Emilin1	-2.59161	-2.22593
Bhlhe40	-2.59214	-5.65096
Tert	-2.59467	-2.44017
Scd1	-2.59567	-2.95365
Sash3	-2.60074	-3.01973
Itpka	-2.60274	-2.79011
Fgfr1	-2.60315	-2.05756
Spaca9	-2.60771	-2.12251
Aqp11	-2.61823	-2.71276
Abca9	-2.62039	-2.44444
Rfx2	-2.62241	-2.19361
Lct	-2.62389	-2.52174
LOC108168196	-2.63018	-2.31514
Cers4	-2.63796	-10.2682
Gnb5	-2.63804	-2.13466
Med9os	-2.64177	-2.39271
Unc5b	-2.64311	-6.237
Ndst3	-2.64514	-3.36009
Cerk	-2.64694	-2.63055
Gm32566	-2.6479	-2.67112
Dtl	-2.64909	-2.4088
Gm10658	-2.65065	-3.69509
AI504432	-2.66788	-2.45942
Dedd2	-2.67615	-3.43771
Arhgap24	-2.67793	-3.16449
Clmn	-2.67873	-2.00872
Gm40491	-2.68048	-3.43467
Brca1	-2.6866	-2.38991
Fbxo21	-2.68742	-2.72182
Eya4	-2.69178	-3.21467
Tpra1	-2.6933	-2.15433
Tmem154	-2.69502	-2.14215
Inpp5d	-2.70653	-2.47
Uhrf1	-2.70772	-2.06261
A130077B15Rik	-2.7204	-4.05304
Fam65a	-2.72926	-2.05173
Mknk2	-2.73186	-4.16763
Cnnm3	-2.73576	-2.10079
Nlrp10	-2.73742	-5.84331
Smarca2	-2.73907	-2.08637
Sgsm2	-2.74413	-2.50865
Ankrd63	-2.74491	-4.085
Arrdc3	-2.75729	-4.33888
Wdhd1	-2.76015	-2.21979
Tef	-2.76106	-2.66964
Gm31776	-2.76314	-4.01264
Fbxl20	-2.76854	-2.02967
Clspn	-2.77584	-2.48038
Ccno	-2.78029	-2.29383
Nfia	-2.78034	-2.48176
Gm41329	-2.79164	-13.8119
Gm11992	-2.80304	-2.80393
S1pr1	-2.80552	-3.16118
Hs3st1	-2.81254	-21.9913
Ppfia4	-2.81478	-2.31024
Gm42377	-2.82288	-10.0442
Bmyc	-2.82802	-2.27308
Mr1	-2.82885	-2.42088
6330416G13Rik	-2.82992	-2.57387
Nfam1	-2.83839	-3.02294
2310016D23Rik	-2.84168	-5.39185
Ypel4	-2.84226	-5.75566
Sik1	-2.84619	-3.85919
Gm40039	-2.84689	-5.55484
Kif21b	-2.85672	-2.34721
Mettl7a1	-2.86201	-2.13931
Rragd	-2.86296	-2.12818
Fam81a	-2.8752	-2.42882
Ccdc92	-2.88079	-2.28236
Cacna2d4	-2.88214	-3.071
LOC105246089	-2.88681	-4.01027
Gm31657	-2.8906	-3.73936
Fgf11	-2.89247	-2.62871
Pdgfc	-2.89735	-4.60349
Gm10914	-2.90981	-4.71373
Rgs18	-2.91953	-4.53682
2210008F06Rik	-2.92969	-2.59657
Rnasel	-2.94904	-4.59067
Eepd1	-2.95243	-4.44239
Gm39058	-2.95657	-4.32773
Wdr90	-2.97514	-2.309
Zfp791	-2.97792	-2.04691
Gm20544	-2.97888	-2.47485
Srgap3	-2.99103	-3.41775
Mtus1	-2.99158	-2.19746
Unc13a	-2.99589	-5.29332
Msrb2	-2.99597	-2.59491
Zfyve28	-2.99995	-9.6619
Fam212b	-3.00025	-4.07959
5430425K12Rik	-3.00154	-7.6637
Rin2	-3.00987	-3.00363
Iqsec3	-3.01014	-2.93296
1700001K23Rik	-3.01028	-2.20165
Zdhhc14	-3.0128	-2.93706
Stard8	-3.01794	-2.43866
Hipk4	-3.02325	-8.51066
Kif26a	-3.0276	-2.28141
Sox12	-3.02966	-2.07812
Gm42282	-3.03775	-2.56647
Syt3	-3.04144	-3.85803
Slit1	-3.04966	-3.53034
Foxd2	-3.06361	-2.19413
Arl4d	-3.06381	-4.29284
Hist2h2be	-3.06669	-2.46091
Paqr4	-3.07463	-2.42136
A430105I19Rik	-3.08247	-2.60163
Zfand4	-3.08719	-2.52526
LOC108168071	-3.09186	-3.5575
Tob1	-3.09801	-2.25173
Dusp7	-3.10018	-3.60914
Itga6	-3.10028	-2.20907
Eps8	-3.12436	-3.51297
Pparg	-3.12476	-5.62502
Mfap5	-3.12917	-3.82616
Syt8	-3.13119	-2.33258
Arhgap19	-3.14528	-3.4083
Rtkn	-3.1483	-3.16622
Gmnn	-3.14957	-2.85282
Scd2	-3.15782	-2.16363
Actr3b	-3.16939	-2.06489
Rnf150	-3.17149	-2.52
Slc37a2	-3.17354	-4.28824
Sipa1l2	-3.17414	-2.73035
Frrs1l	-3.1742	-11.0978
Hhex	-3.18806	-4.23854
Suv420h2	-3.19215	-2.73546
Mafb	-3.20368	-8.22381
Synpo	-3.20554	-3.31402
Gm6086	-3.20849	-5.55625
4930486L24Rik	-3.2133	-2.64832
Pcp4l1	-3.21978	-3.17835
Sigirr	-3.22247	-2.63626
Lhx1	-3.22449	-2.44534
Fam131a	-3.22854	-2.79749
Acvr2b	-3.22926	-2.77059
Rxra	-3.23554	-2.43994
Cxcr2	-3.24628	-2.68836
Kank2	-3.25513	-2.89545
LOC108167929	-3.26535	-5.82401
Tfeb	-3.26762	-3.37431
Strip2	-3.27554	-7.40408
Hal	-3.28076	-2.08386
Hip1	-3.28646	-3.08457
Ttc39a	-3.29014	-2.89012
Tbc1d4	-3.29046	-3.6199
Gatsl2	-3.29449	-2.92979
Cebpa	-3.30148	-2.42936
Zbtb8a	-3.30243	-3.83454
Ctdspl	-3.31308	-2.27841
Bcl9l	-3.33577	-3.09708
Hpse	-3.33866	-3.32685
Ptgs1	-3.35371	-2.75857
Aph1c	-3.3595	-4.31859
Fam78a	-3.37253	-5.09978
LOC108168882	-3.3798	-4.77582
Pdcd4	-3.41845	-2.44726
D930048N14Rik	-3.421	-8.55092
Pdk2	-3.431	-2.59208
Mef2c	-3.45367	-2.99834
Armc2	-3.46313	-2.71974
Crot	-3.46362	-2.24337
Bambi	-3.46684	-3.36288
Gm35992	-3.46726	-3.90155
Lpar5	-3.47421	-9.68756
Map2k6	-3.47748	-2.72589
Cdc6	-3.48825	-3.62204
Deptor	-3.49288	-3.02857
Coro2b	-3.49495	-3.1506
Kmo	-3.50009	-5.11476
Gm33248	-3.50546	-2.89833
Ifnlr1	-3.52891	-3.75782
Gm38877	-3.54123	-3.97849
Fam222a	-3.55031	-6.73353
Tnfrsf18	-3.5513	-2.58943
Cbx8	-3.55152	-4.41749
Rasa3	-3.5535	-3.56239
N4bp3	-3.57145	-2.42091
Arl4c	-3.57984	-2.68429
Gm41307	-3.61133	-6.00732
Dennd3	-3.61665	-2.1864
Nrg2	-3.63235	-3.86933
Maf	-3.63781	-3.32809
Usp2	-3.66136	-5.81798
Xylt1	-3.66323	-3.96637
Sobp	-3.67488	-2.61754
Il4	-3.67873	-5.8272
Rnase4	-3.68262	-2.74149
Tbc1d8	-3.69937	-2.11386
Hdac5	-3.70015	-2.76574
Ctdsp2	-3.70133	-2.15246
Wnt10b	-3.70731	-6.13562
Trim63	-3.71246	-3.90277
E2f2	-3.7177	-2.60367
Fam84b	-3.72052	-7.17419
Tmem191c	-3.73264	-2.33009
Rasgrf1	-3.7602	-8.41513
Ung	-3.78564	-7.10495
Gcnt1	-3.81997	-4.58785
Cbln3	-3.84012	-3.59888
Sec14l5	-3.84572	-3.26229
C5ar2	-3.84599	-4.0105
Pcyt1b	-3.8497	-3.70605
Nectin1	-3.85202	-3.33092
Ttc28	-3.916	-2.0807
Susd3	-3.92448	-3.46737
Fhod1	-3.92985	-2.90507
Ocstamp	-3.93186	-3.18946
Vash2	-3.95531	-3.51561
Klhl24	-3.97117	-3.49582
Plekhf1	-3.97803	-6.93685
Card11	-3.97972	-3.03326
Slc36a2	-3.98831	-2.68619
Gm30794	-4.00203	-2.93658
Ier5l	-4.01476	-6.59655
Sbk1	-4.0298	-2.48522
Gm34419	-4.04097	-5.69486
Engase	-4.0446	-3.78812
Lfng	-4.0485	-6.14338
Efna1	-4.07679	-8.17329
Tlr12	-4.07816	-2.97155
Gm41252	-4.0803	-4.32822
Cbx2	-4.1016	-3.28595
Slc46a3	-4.20282	-2.26529
Rufy4	-4.22834	-3.84001
Gm996	-4.23368	-3.09165
Baiap2l2	-4.25787	-2.37208
5031414D18Rik	-4.31663	-9.69012
Gm40787	-4.33039	-2.66414
Bfsp2	-4.34477	-4.87038
Frat2	-4.39433	-7.40209
Cxcr4	-4.41081	-15.2322
Gm10384	-4.42563	-4.67114
Gpr155	-4.4435	-4.03053
Lrp8os3	-4.46681	-7.8399
Tsc22d3	-4.4941	-2.46295
LOC102635252	-4.49585	-25.3158
Zfp667	-4.50111	-6.23467
Lyl1	-4.50812	-4.70243
Chst10	-4.55143	-3.70626
Aicda	-4.60644	-6.11538
Vamp1	-4.73731	-4.67381
Haao	-4.74917	-3.9716
Cxxc5	-4.75377	-4.89716
Rasgrp3	-4.81823	-3.95079
Rgs2	-4.86592	-3.77935
Nfatc2	-4.8999	-5.0327
Mrgpre	-4.91685	-2.76581
Abca6	-4.91815	-2.64808
A930024E05Rik	-4.93044	-4.0624
Mxd4	-4.93951	-3.3714
Tmem86a	-4.95015	-9.62573
Abhd15	-4.96454	-3.54232
G630018N14Rik	-4.9829	-3.15974
Gm41828	-5.00504	-5.02191
Gm40913	-5.05697	-10.6254
Gm30327	-5.08845	-5.42125
Gm19696	-5.10447	-3.12735
P2ry1	-5.18331	-2.13211
Nanos1	-5.18869	-6.70089
Kifc3	-5.1983	-3.01585
Gm41538	-5.24723	-3.36055
Rab3il1	-5.28779	-6.76741
Plekhg5	-5.32701	-2.49068
Gm39565	-5.38415	-12.5206
Mast3	-5.40839	-5.01409
Gpr162	-5.46294	-3.9053
Slc26a11	-5.53443	-7.80905
Gm30940	-5.53835	-18.3754
Pald1	-5.53885	-2.52995
Npas4	-5.53912	-4.67055
Zbtb4	-5.55851	-2.57259
Card14	-5.56132	-4.76689
Fosb	-5.6066	-8.7014
Gli1	-5.62968	-2.99689
Foxj1	-5.63548	-2.90826
Gm11335	-5.65282	-4.17419
D7Ertd443e	-5.65296	-5.46144
Mical1	-5.69268	-2.58454
Adgrg1	-5.74324	-4.26182
Klhl30	-5.77845	-3.9667
Ctns	-5.8249	-3.00193
Pxylp1	-5.8275	-5.7609
Rasl11b	-5.89203	-10.0005
Dlx1	-5.90142	-3.29727
Gm32370	-5.90939	-6.7703
2900026A02Rik	-5.95306	-3.73304
Tbc1d30	-6.00955	-4.4516
Bex6	-6.01689	-24.6823
A430078G23Rik	-6.03024	-10.0971
Bmf	-6.03441	-7.80577
Apof	-6.1153	-3.29072
Kcnh2	-6.12604	-2.16031
Zfp663	-6.17505	-3.36276
Arc	-6.17688	-4.10308
Hmha1	-6.18245	-5.00751
Myzap	-6.21502	-2.07171
Gm38875	-6.23316	-2.89171
Mertk	-6.26283	-4.94588
Gm38514	-6.27746	-4.44149
Sesn1	-6.29328	-2.71446
Tmie	-6.53986	-3.31019
Pik3ip1	-6.63454	-6.64449
Scn4a	-6.6394	-2.66942
Rgs7bp	-6.6528	-3.62072
Cdkn1c	-6.73883	-2.0304
Mlph	-6.77961	-7.07243
Klhl33	-6.8151	-3.80176
LOC108169118	-6.89837	-6.7628
Sgsh	-6.92532	-5.67151
Egr3	-7.04549	-13.7427
Rtn4rl1	-7.18244	-11.4642
Ypel3	-7.21864	-2.13096
Kbtbd11	-7.2215	-8.63009
Gm34058	-7.3957	-17.6983
Dgkg	-7.41756	-4.01302
Cbfa2t3	-7.4314	-2.97826
Cyb561	-7.58911	-3.24645
Gm36301	-7.70857	-8.59922
LOC108168194	-7.80543	-7.61721
Tox2	-7.8655	-2.3433
Gm39321	-7.89361	-26.7386
Scel	-7.91087	-5.45933
Frat1	-7.97717	-6.1173
Kctd12b	-8.26617	-12.4481
Zbtb16	-8.31913	-13.3614
Asb10	-8.45321	-5.43911
Cytip	-8.48863	-28.1113
Apln	-8.77334	-20.2009
9630028I04Rik	-9.24364	-7.08711
Gm33554	-9.43005	-7.09559
Myadml2	-9.46812	-4.56854
Kcne3	-9.58786	-5.29988
Fgf9	-9.59298	-2.96948
Nat8l	-9.7929	-4.27476
Thbd	-9.82339	-12.9791
St6gal1	-9.87121	-12.686
Klhl6	-9.92785	-9.01283
Abcd2	-10.2203	-8.36361
Gprc5c	-10.2998	-5.67857
Osbpl5	-10.949	-8.6204
Gpr157	-11.0307	-3.58424
B3galt5	-11.5837	-9.79953
Lbh	-12.0799	-14.5412
Zfp395	-12.1573	-14.8622
Inpp5j	-12.4559	-4.13351
Lpin1	-12.7887	-8.45629
Gm19554	-14.6638	-4.78592
Scara5	-15.7922	-4.50416
Gm30845	-17.0128	-5.20693
Cd300c	-17.3322	-6.00205
BC106179	-18.866	-40.7087
Gm33049	-18.9436	-8.4157
Tlr8	-19.8206	-12.6197
Lrrc10	-20.0541	-30.167
Gm36330	-22.4737	-12.1249
LOC102641351	-26.6476	-30.019
A1bg	-27.76	-15.5818
Htra3	-37.3046	-3.93606
8030423J24Rik	-80.485	-8.6708

## Sheet: 4.Unique E4 gene profile
﻿Gene	Fold Change
1700025C18Rik	268.24
1700003M07Rik	145.854
Gm32846	62.3894
Gm36778	42.7038
G930009F23Rik	38.8608
Etnk2	36.7819
H2-Q6	35.5122
Eva1b	35.2726
Nat8	33.1579
Gm8075	31.471
Tmem252	31.3441
4930524O08Rik	29.625
LOC108168675	29.2278
Srms	27.9871
Kcnq2	27.771
LOC100862202	27.5537
LOC108167381	25.7184
Gm34542	25.5989
Gm26509	25.4786
A530046M15Rik	25.3289
Scube3	25.281
Gm30305	25.1221
LOC102638388	23.7793
Tmem27	23.4952
Plscr2	22.474
LOC100039029	22.1704
Gm36669	21.9282
Gm39933	21.7034
Gm35748	21.5778
H2-T3	21.4873
Rdh8	21.4391
Hmx3	20.0615
Gm41910	19.9452
Mir222	19.6865
Hdac11	19.5762
Gm39755	19.4694
Gm36598	19.079
D830026I12Rik	18.208
Gm29371	17.9262
Gm40167	17.2635
C130080G10Rik	15.0125
Fbxo39	14.9395
Gm26611	14.8302
Tcp10b	13.2868
Ctxn3	13.0388
Lect2	13.0103
Csrp3	13.0053
Olfr461	12.9637
Inmt	12.9578
Cartpt	12.8812
Asprv1	12.396
Muc4	12.0188
Mmp1b	11.8621
Dio2	11.259
Atp6v1g3	10.848
LOC102634128	10.7693
Cdc42bpg	10.3821
Gm35021	10.1154
LOC108167623	9.62933
Gm8909	9.60787
Gm35363	9.31892
Gm30104	9.00095
Pgf	8.04615
Gm40164	7.96083
Gm36267	7.93867
Kcnv2	7.62617
Sucnr1	7.26613
Amer3	6.4832
Ptgfr	6.4609
LOC677525	5.91439
Lif	5.90207
Bmp1	5.55201
Serpina3c	5.46596
Gm12121	4.9899
LOC108167722	4.40709
1810008I18Rik	3.38147
Gm34878	3.14674
Gm15448	2.94444
Gprc5a	2.79609
Phf24	2.41644
9030624G23Rik	2.39079
Gimap9	-2.53501
Shc2	-2.72176
Apbb1	-2.86998
Tpbgl	-3.2126
Mcidas	-3.82767
LOC102632901	-4.62904
Pnpla5	-5.23811
4833415N18Rik	-5.29597
Pxt1	-5.6116
Igdcc4	-6.51496
Gm6416	-7.0307
Fam19a5	-7.60552
Gm34515	-7.93805
Gm26808	-9.35096
BE949265	-10.1486
Gm38809	-18.3754
Gm30624	-19.6145
Gm34741	-19.9282
Zdhhc8	-20.1596
Treml1	-24.9226
Adamtsl2	-37.9839

## Sheet: 5.Unique E3 gene profile
﻿Gene	Fold Change
Kcnf1	117.987
Gm13348	70.8647
Klri1	61.9073
Hcar1	58.9937
Col6a1	52.9864
Drd3	50.2533
Nes	50.036
Gm33970	38.6782
Xirp1	37.9155
Cxcl9	36.3461
LOC108167530	35.3962
Pou3f1	35.1018
Saa1	32.6289
Gm34014	32.5554
Cxcl3	32.3376
C1qtnf9	32.2642
Gm42052	31.9847
Gm36907	29.4968
Gm33293	29.4242
Lox	27.2595
Ttll2	25.8
Gm40374	24.1576
Steap4	23.5945
Zscan4d	22.8079
Gm41459	22.771
Dnase1l3	21.5912
Gm3734	18.7427
Gm31063	18.5327
Gm13420	18.2461
Gm41340	18.2094
Crisp2	16.7131
Gm34699	16.6767
Gm35158	16.4307
Tacr2	16.3312
Gm42144	15.293
BC094916	15.2647
Gm40838	15.2545
Fbxw25	15.217
Gm33733	15.1804
Gm35413	15.1442
LOC102639428	15.0985
Gm36333	15.034
Treml4	14.8072
Mrpl40	14.773
Gm8633	14.4877
Gm31516	13.6627
C230024C17Rik	13.6117
Gm40932	13.5755
Car2	13.4813
Igl	13.2376
Gm38985	12.9633
9130401M01Rik	12.8798
Gm40997	12.7634
F830016B08Rik	12.1695
Gm34428	12.0143
P3h2	11.7109
Hephl1	11.2774
Fscn1	11.232
Slc24a4	10.9613
Pnoc	10.6658
Gm15496	10.5375
Gm36539	10.4418
Gm34994	10.382
Gm16582	10.1897
LOC108167690	9.76552
Gpsm3	9.70965
Efcab8	9.61209
Vwa5b1	9.56366
Gm40457	9.46229
Gm41183	9.44116
Col19a1	9.24471
Prss56	9.0551
Gm41153	8.77586
Gm34162	8.68032
Gm34572	8.66601
Gm12185	8.5478
LOC108167887	8.54333
Oard1	8.43746
Gm38525	8.38793
Wfikkn2	8.35052
Fbn1	8.32485
Slc13a1	8.29805
1700016G22Rik	8.15518
Dusp15	8.14774
Speer4f2	7.94308
Rrad	7.93963
Gm31630	7.72141
Gm35899	7.68825
Sstr5	7.66852
Gm28042	7.5484
Gm38828	7.46972
Wdr38	7.46972
Gm38530	7.45202
Gm32510	7.43591
H2-T10	7.4155
Gm34562	7.35909
Gm595	7.35909
Hs3st3a1	7.32263
Klrb1a	7.30131
Stk26	7.19641
Gm29927	7.1755
Ildr1	7.10416
E130119H09Rik	7.05463
Dok7	7.01975
Gm12596	6.97347
1700017M07Rik	6.87228
Gm40847	6.87228
Gm32778	6.8503
8430430B14Rik	6.83241
Akap12	6.67585
Aanat	6.66162
Adamts13	6.65629
Gm26705	6.61244
Gm40685	6.60186
Gm33769	6.58959
Cldn18	6.55128
BC039771	6.53247
LOC102634968	6.53247
Npnt	6.52932
8030451A03Rik	6.50775
Grpr	6.50016
Tnfrsf9	6.4616
Gpc1	6.44514
Ttll6	6.41266
Abca12	6.36515
Gm14858	6.36515
Oit1	6.34549
Gm38464	6.34305
Reck	6.32295
Gbp10	6.24714
Yap1	6.18079
Gm5067	6.12003
Gm40687	6.07674
Grxcr1	6.06949
Gm36419	6.05332
LOC108168064	5.99152
Xkr7	5.97927
Gm36596	5.97738
Gm16897	5.93474
Muc3	5.89987
Gm12223	5.87328
Fndc3c1	5.86662
Cyp1a2	5.86601
Gucy2c	5.80713
B930018H19Rik	5.72841
4930554I06Rik	5.7002
Clec10a	5.67783
Col6a3	5.66385
Cdcp1	5.59023
Zc2hc1b	5.5661
Spta1	5.53504
E530011L22Rik	5.53273
Loxl2	5.46453
Gm36783	5.45755
Gm11999	5.44497
Sgce	5.4042
E330023G01Rik	5.39102
Wnt10a	5.37516
Gm34968	5.35679
Parm1	5.33004
Gm34084	5.32786
Vps52	5.31561
Gm35177	5.28157
Bcl2l15	5.25538
Lpar4	5.21466
Gm41829	5.21375
Gm30310	5.20873
Gm33799	5.19248
Gm38956	5.18476
Ccr3	5.18257
Gm40206	5.16036
LOC108168786	5.11661
Gm38512	5.11479
Gm34521	5.08618
Spata3	5.06375
Htr2a	4.95147
Ces1c	4.95095
Hsd17b2	4.90985
Gm34568	4.9013
Rex2	4.89797
Cntn1	4.88534
Gm33510	4.83689
Gm33898	4.82041
Nyap2	4.80528
Tango2	4.79397
Galp	4.7825
Gm34335	4.77055
LOC108167426	4.70097
Ckmt2	4.68433
Gm42037	4.68227
Gm35723	4.66112
G530011O06Rik	4.63966
Rgs16	4.61625
Gm30039	4.61491
Gm1043	4.60301
Gm39256	4.58955
4930471M09Rik	4.53407
LOC108167448	4.5298
4930431F10Rik	4.52481
Gm31130	4.51719
Duox2	4.50029
Fam163a	4.49415
Trim75	4.49373
Gpx6	4.48846
Gm36228	4.48064
Clcnka	4.45633
Mipepos	4.42791
Gm33993	4.42507
Popdc2	4.4247
Gm39487	4.41277
Platr6	4.40914
Gm17746	4.40754
Gm5607	4.40415
Cyp2b23	4.39532
Gm39486	4.39532
2010315B03Rik	4.36565
Gm36551	4.36273
Tcp10a	4.35591
4930431P22Rik	4.35109
Traf3ip2	4.34184
Arhgap29	4.32987
Gm33027	4.29653
Gm32545	4.27916
BC048546	4.27578
Trem1	4.27489
Fstl1	4.26524
Nr1h5	4.2646
Proser2	4.26339
LOC108167971	4.2496
Gm42210	4.24208
Tmprss2	4.23261
Gm35400	4.22918
Gm29791	4.20118
Cyp19a1	4.19884
Kcnh4	4.12968
Gm36010	4.1268
Gm41707	4.10285
Gm29707	4.10097
Gm38953	4.09959
Gm34315	4.08103
Gm39388	4.08103
Psg16	4.0734
Skor2	4.0734
Tex43	4.05025
LOC102636478	4.04882
Gm30900	4.04737
Gm41806	4.04614
Gm36620	4.04071
1110018N20Rik	4.03046
Gm26544	4.02311
Styk1	4.01239
Podxl	3.96696
Gm36522	3.96638
Gm30866	3.96284
Igf2bp1	3.95293
Gm34086	3.94658
H2-D1	3.92412
Higd1b	3.91221
Gpr174	3.90128
Gm41836	3.88772
Gm36571	3.88053
Gm28643	3.87909
Gm34752	3.87839
Gm31205	3.87524
Gm31955	3.87524
U90926	3.87524
Gm41635	3.86511
Rnf17	3.84857
Col27a1	3.8461
Tm4sf19	3.84321
Meiob	3.80573
LOC105242798	3.80518
1810012K16Rik	3.80447
Gm11755	3.80036
Orm1	3.79211
LOC100862115	3.78714
Lin28a	3.78714
Gm11787	3.78435
Gm35578	3.77793
Fam174b	3.76719
Sult2a4	3.76145
Zfp853	3.76011
Sertad4	3.75201
4930432E11Rik	3.74666
LOC108168481	3.74371
Slco4c1	3.74232
Gm39123	3.73294
Gm15179	3.7316
Gm30173	3.7316
Dpep1	3.73019
Gm1070	3.71826
Gm38397	3.71497
1700057H15Rik	3.71006
Txnrd2	3.7043
Fbp1	3.69659
Serpine2	3.69572
Ttbk1	3.69117
Kcnd1	3.69042
Slc6a19	3.68877
Fbxw27	3.68819
Gm31494	3.68738
Zfp599	3.68383
D630033O11Rik	3.67721
Artn	3.66335
Gm34194	3.66198
Rims4	3.65879
Sh3d21	3.63777
9130208D14Rik	3.63661
Gm648	3.63425
Duox1	3.63313
E430016F16Rik	3.6277
Gm364	3.62484
LOC108168891	3.61939
Nid1	3.60683
4930503B20Rik	3.59875
Fam160a1	3.59482
Gm33857	3.58902
Gm36799	3.5887
Gm5468	3.58784
Dsp	3.5849
Srd5a2	3.56458
Gm42357	3.55798
LOC108169061	3.55372
Gm12257	3.55174
2020-03-10	3.54337
LOC108168200	3.53958
Duoxa1	3.53755
B4galt2	3.53539
Chrna2	3.52654
Gm10561	3.52492
Gm34483	3.51973
Arpp21	3.51424
Snord118	3.51131
LOC108168423	3.50127
Gjc1	3.49789
Cacng4	3.49025
Acsbg1	3.48619
Gm42085	3.47748
Tmem59l	3.4714
Gm40876	3.46055
Adamts18	3.45504
Gm32273	3.45252
Tecta	3.44915
Platr14	3.44728
Skiv2l	3.44552
Ms4a4b	3.4408
Gm42190	3.41164
Add2	3.40979
Susd2	3.40754
1700028I16Rik	3.40635
Gm14342	3.40561
Chrm1	3.40022
Oas1d	3.39091
Ano5	3.38982
Awat1	3.38011
Gm31407	3.37443
Wnt4	3.35644
Gm31672	3.34336
Scn11a	3.32582
Scnn1g	3.32352
Ccdc149	3.32207
4930557B15Rik	3.31361
Plcb1	3.30966
LOC108168937	3.3039
Gm41005	3.29814
Rhbdl2	3.29799
LOC102635801	3.29681
Gm15411	3.29217
Chrng	3.29198
Tmc7	3.29192
Gm30147	3.28252
Dgkeos	3.28052
Gm33044	3.27189
Gm33384	3.27003
Gm33774	3.269
Gm40139	3.26187
Stag3	3.25418
Ceacam19	3.2441
LOC108167982	3.24358
Gm34983	3.24316
Cyp3a13	3.24175
1700052H01Rik	3.23692
Slc28a3	3.22458
Gm33504	3.21864
LOC108168453	3.21598
LOC102634529	3.21311
Muc20	3.20867
Acsbg2	3.20515
Myh13	3.19606
Gm35550	3.19286
4930553C11Rik	3.19225
Tmod2	3.19207
Cx3cr1	3.18152
Gm3775	3.18047
Gm29943	3.18017
Kit	3.17395
Colgalt2	3.17105
Tekt4	3.16813
Maff	3.16639
Cfb	3.16377
Sdc2	3.15633
8030442B05Rik	3.15455
Caly	3.14564
Radil	3.14421
Gm36213	3.13783
Gm39793	3.13549
Tbx20	3.13486
Gm39198	3.1326
D6Ertd527e	3.13245
Lsm2	3.13226
Epha4	3.12405
Txk	3.12239
Gm40053	3.1218
Lnx1	3.11119
Gm31735	3.11032
Tpo	3.10541
Gm5767	3.1011
Myoz2	3.10057
Trnak-uuu	3.10026
LOC108167688	3.09496
C1s2	3.09187
Olfr920	3.08871
Opn1sw	3.08636
Got1l1	3.08367
Hif3a	3.08345
Dcbld1	3.07485
Gm34790	3.06681
Gm32250	3.06245
Ccdc69	3.0622
Gm33289	3.05972
Pls1	3.05181
Tmprss12	3.04732
1700128A07Rik	3.04356
4930445E18Rik	3.04353
Gm40637	3.043
Nipal2	3.043
Gm32213	3.0356
4930526H09Rik	3.03448
Gm34809	3.03332
Gm42073	3.03189
Gm33641	3.02459
Gm39616	3.02459
Tgm3	3.02407
Gm34267	3.02323
Trpm5	2.99375
LOC108168238	2.97941
Pcp4	2.9784
Gm39787	2.97608
LOC108168143	2.97324
Cyp11a1	2.9646
1700012I11Rik	2.95589
LOC108169047	2.95276
Adamts20	2.9522
Zfp872	2.94794
4930544M13Rik	2.94318
Nphs2	2.94134
Gm41523	2.93886
Cyp2c39	2.93404
Gm13912	2.93264
Arrdc5	2.92791
4930432J09Rik	2.91697
D930020B18Rik	2.91274
Tex21	2.90808
Wif1	2.9065
Nlgn3	2.90628
Ms4a4d	2.90503
Gm39609	2.90129
Tal2	2.89742
Gm30365	2.89728
Madcam1	2.89482
Pdgfra	2.89235
Ndufa7	2.88403
Gm1123	2.88055
Gm41626	2.87382
Faxc	2.86638
Gm30246	2.86154
Gm39167	2.8604
Ccr10	2.85527
Gm31527	2.85349
Trim9	2.85135
Gm39837	2.85128
Nek5	2.85019
Gm2240	2.84781
LOC108167827	2.84781
Nnmt	2.84781
Gm40966	2.84753
4930548H24Rik	2.84259
Klf17	2.83903
Gm34557	2.83591
Tet1	2.82945
Spsb4	2.8276
Gm42250	2.8271
Ros1	2.82559
Tm4sf4	2.81918
Wdr17	2.816
Tnfsf8	2.81161
Hs3st3b1	2.80346
Mctp2	2.79744
Lipk	2.79586
Sec14l4	2.79586
4932431P20Rik	2.79371
Adra1b	2.79203
Raver2	2.7888
Gm32666	2.78691
Dnah2	2.7857
Esyt3	2.78073
Gm36560	2.78012
Slc26a9	2.77946
Gm42141	2.77934
Spats2l	2.77736
LOC105243127	2.77336
9530026P05Rik	2.76814
Sptbn2	2.76791
Gm41169	2.76771
Apba2	2.76672
Gm16525	2.76344
Tspan1	2.76237
Gm33433	2.76074
Gm44502	2.76002
Krt222	2.75847
Mirlet7i	2.75532
Plac8l1	2.75532
Gm30706	2.74955
Cnksr1	2.7459
Aknad1	2.74562
Nectin4	2.74501
Abca4	2.74313
Gm39335	2.74103
Gm34597	2.73952
LOC102635990	2.73928
0610043K17Rik	2.73876
Dppa2	2.73727
Best1	2.73661
Gm40221	2.72267
Gm39841	2.72154
Als2cr12	2.72086
Gm31136	2.719
Usp13	2.71772
4930417O13Rik	2.71733
Tuba8	2.71393
Gm41838	2.71232
Ddx43	2.71193
Mir365-2	2.71097
Gm32089	2.70952
Ccdc108	2.70675
Actl6b	2.70301
Fscn3	2.6976
E330013P04Rik	2.69736
Zap70	2.69698
Ano1	2.69314
Gm31131	2.69132
Gm10125	2.68791
LOC102635844	2.68356
A230098N10Rik	2.67447
Pak6	2.67265
Gm13990	2.67233
4930483O08Rik	2.67197
Otor	2.66999
Amn1	2.66901
Fetub	2.66884
Rasgef1c	2.6688
LOC105245580	2.66191
Gm34007	2.6587
Fgf18	2.65777
Olfr1033	2.65676
Tspan15	2.65475
Kcnc2	2.64376
LOC108168152	2.64088
Gm41902	2.62579
Smim17	2.62566
Il17rb	2.62407
Tusc5	2.6239
0610039K10Rik	2.6216
Cutal	2.62107
4930526L06Rik	2.62077
Fam198a	2.61987
Thegl	2.61935
Efcab6	2.61387
Nrbp2	2.61023
Gm36566	2.60525
1500015L24Rik	2.60365
4930578M01Rik	2.60286
AI463229	2.60213
Gm41521	2.59806
1700122H20Rik	2.59781
Gm39543	2.59781
Mogat1	2.59675
Gm12505	2.59668
Gm39134	2.59636
Bend7	2.59615
Btbd11	2.59204
Mbd3l2	2.59168
Rho	2.59142
Trim71	2.58684
A330008L17Rik	2.58365
Cd72	2.58006
LOC108168063	2.5775
Dpy19l3	2.57711
Tgfa	2.57681
Cyp3a57	2.57657
Gm38838	2.57349
Vwce	2.57341
Gm32718	2.5716
Gm30687	2.57131
Ldhc	2.5683
Clic6	2.56819
Gm35235	2.56694
Gm42372	2.56615
Nmnat2	2.565
Gm30145	2.56142
Ap1m2	2.55925
Stox1	2.55885
Mpdz	2.55697
Egfr	2.55696
Gm30235	2.55126
Gm35167	2.55044
Gm34297	2.54662
Acp7	2.54257
Slc7a14	2.54104
Gm40554	2.53755
Amot	2.53649
Agap2	2.536
Slc39a8	2.53583
Zmynd10	2.53531
Gm32675	2.52979
Gm36041	2.52816
Sytl5	2.52715
LOC102636309	2.52366
Gm32406	2.52287
1700049J03Rik	2.52263
Gm36278	2.52245
Rab15	2.52225
Gm39511	2.52108
Rbpjl	2.51974
B230323A14Rik	2.51711
Gm8256	2.5165
Tekt3	2.51643
LOC108167367	2.51565
Adamts2	2.51522
Stpg3	2.5117
Gm41795	2.51138
Gm34289	2.50906
Mpeg1	2.50781
Gm34189	2.50727
Gm31416	2.50411
Gm33809	2.50338
Gm40262	2.49955
Esrp1	2.49861
Them7	2.49596
Gm39959	2.49546
1700031P21Rik	2.49454
Gm42063	2.49321
Tex19.1	2.48956
Gm38580	2.48577
LOC106557447	2.48041
Pdlim3	2.48041
Sh3rf3	2.48003
Gm35218	2.47639
Klk14	2.47276
LOC101056115	2.47184
Mtcl1	2.4717
Gfap	2.47036
Gm31458	2.47036
Gm41546	2.47036
LOC108168378	2.47036
Gm41067	2.46978
Chrm5	2.46924
Gm35420	2.46911
Gm30086	2.4686
Fam186b	2.46447
Gm35838	2.46356
Il17d	2.46093
LOC108168924	2.45922
Nr2e3	2.45649
Rcan2	2.45579
Gm20275	2.45249
Gm38717	2.44933
Gm40816	2.44932
Gm9926	2.4476
Nr1h4	2.44526
Tuba3a	2.44385
Gm31724	2.44258
Drd1	2.44146
Gm19466	2.44112
Maneal	2.44002
Erp27	2.43881
Gm36684	2.43861
4930479D17Rik	2.43762
Gm31445	2.43669
Gm2897	2.43575
Myrf	2.43504
Slc12a8	2.43112
Tnni1	2.43042
Gm34199	2.42792
Gm34908	2.42792
Gm39914	2.42792
Derl3	2.42755
Gm31169	2.4232
LOC108167938	2.42288
Gm17224	2.4205
Ptprm	2.4204
Astn1	2.41623
Gm36063	2.41561
Olfr1444	2.41561
Piwil4	2.41312
Fank1	2.41093
Prss50	2.40438
Meig1	2.4028
Pdzrn4	2.40183
Tex26	2.4018
Gm35795	2.3994
Gm12339	2.39904
Ano4	2.39826
Gm39654	2.39362
Foxn4	2.39061
Gm34295	2.39061
Gm41533	2.39061
Gm21188	2.38826
2020-03-05	2.3882
Nepn	2.38673
Gm26843	2.3864
LOC102639683	2.3827
Atp6v1b1	2.38139
Gm40508	2.38139
Ppp1r3g	2.38138
Gm42110	2.38001
LOC102640059	2.37451
Cobll1	2.37418
Hsd17b6	2.37285
Gm40668	2.36974
Fcgr4	2.36911
Gm28822	2.36547
Fam81b	2.35952
Xrra1	2.35858
Wasf3	2.35634
Pde4c	2.35357
LOC108168939	2.35177
4930548K13Rik	2.35117
Gm30563	2.35074
Mtap7d3	2.34904
Tap2	2.34904
2010107G23Rik	2.34868
Gm31620	2.34799
Gm4681	2.34719
Gm31080	2.34432
Gm40321	2.34107
Pygl	2.33942
1700025F22Rik	2.33793
Rnf122	2.33645
Enam	2.33623
Gm12694	2.33169
Gm32046	2.33164
Gsg1	2.33062
Naalad2	2.33021
Gstt1	2.328
Tenm1	2.32472
Gm19325	2.32296
Gm14379	2.32232
Dcdc2c	2.32223
Gm32031	2.32003
Vmn2r82	2.31675
1700020G17Rik	2.31584
Ppt2	2.31576
Unc5c	2.31576
Gm9840	2.31267
Myrip	2.3126
Gm35988	2.31243
Gm33725	2.31185
Hmces	2.30895
Lhx9	2.30486
Grm1	2.3048
A730056A06Rik	2.30412
Col24a1	2.30212
Plin4	2.30201
Gm31394	2.29841
Snap91	2.2939
Jam2	2.29297
Gm41603	2.29089
Chadl	2.29062
Dlg5	2.28881
Mip	2.28881
Gm39849	2.28864
Tgfbr3	2.28846
Atp10a	2.28842
LOC105243269	2.28804
Hipk2	2.28707
Gm39441	2.28437
Skint3	2.28377
Eya2	2.28237
Gm31880	2.28192
A930017K11Rik	2.28146
Bag6	2.28045
C130060K24Rik	2.2773
Dnaja4	2.27723
Mpl	2.27712
Enpp2	2.27704
9430020K01Rik	2.27694
2700054A10Rik	2.27676
Klre1	2.276
Ikzf2	2.27453
Mccc1os	2.27412
Gm7135	2.27386
Epgn	2.27073
Wee2	2.26553
Gm39130	2.26465
1700001P01Rik	2.26395
Sox30	2.25614
Gm41551	2.25563
Stmn3	2.25552
B230209E15Rik	2.24833
Gm5481	2.24787
Fah	2.24653
Ntn4	2.24637
Gm42020	2.24601
Gm16069	2.24253
Gm35111	2.23707
Elavl2	2.23671
Ltb4r2	2.23665
Vaultrc5	2.23632
Yipf7	2.23551
A230028O05Rik	2.23538
Gm11734	2.22823
2210019I11Rik	2.22588
LOC108168534	2.22465
Nfe2l3	2.22439
Cdh10	2.22326
Ern2	2.2232
1700065O20Rik	2.22262
Adgre4	2.21943
Gm11837	2.21843
Crabp2	2.21696
Zfp783	2.21674
Prrc2a	2.21479
Gm39226	2.21477
Bcar1	2.21329
Adam33	2.21267
Gm40363	2.21123
Klhl29	2.20981
Gm11958	2.20925
Sec1	2.20834
Gm34320	2.20783
Gm10648	2.20538
Gm35803	2.20221
Mir7688	2.20088
Gm41823	2.20047
Cilp	2.19797
Gm32672	2.19438
Abi3bp	2.19258
Fam184b	2.19159
Slc15a5	2.1906
Acer1	2.18887
Tmem63c	2.18887
LOC105245562	2.18436
LOC108168771	2.18418
Mpped1	2.18313
Gm33135	2.18239
Hap1	2.17949
Cep126	2.17866
1700093K21Rik	2.17713
Gm10499	2.17519
Galnt16	2.17478
Gm42202	2.16897
Gm40403	2.16819
Triml1	2.16794
Necab2	2.16694
Gm5782	2.16652
Ablim1	2.16637
LOC102638797	2.16505
Gm40446	2.16428
Ccdc187	2.16232
Slc5a8	2.15933
Kcnk10	2.15816
Itk	2.1567
Gm13270	2.1557
4930412O13Rik	2.15437
Muc13	2.15335
AI839979	2.15325
Epha10	2.15205
Tex19.2	2.15197
Scarna2	2.15165
1700007K09Rik	2.15149
Gm5095	2.15106
Gpr68	2.1494
Lemd1	2.14522
Myt1	2.1433
Zfp804a	2.14295
4930556M19Rik	2.14118
Gm39196	2.13921
Gm8369	2.13876
Nxph1	2.13855
Gm36629	2.13739
Pih1h3b	2.13735
Ankmy1	2.13681
A630020A06	2.13625
LOC108168644	2.13624
9830132P13Rik	2.13418
Necab1	2.1328
Gm35160	2.13175
Gm41728	2.13132
Ccdc180	2.13119
Gm39420	2.13077
Gm35887	2.12893
Wnk3	2.12697
Tjp1	2.12355
Fer1l4	2.12272
Gm41043	2.1224
Epha3	2.12163
LOC108167374	2.12082
Prtg	2.11982
Spaca6	2.1187
Gm39686	2.11789
Gm12474	2.11723
Foxp2	2.1137
Gm39484	2.11342
LOC108168017	2.1129
Gm34894	2.11282
Gm35198	2.11109
Gm19710	2.11056
Pla2r1	2.11002
Gm34654	2.10947
Gm36743	2.10927
LOC108168984	2.10837
Ms4a4c	2.10733
Gm32629	2.10649
I730030J21Rik	2.10642
Sh3gl2	2.1061
A530053G22Rik	2.10518
Gm41555	2.10518
Gm41892	2.10165
Nrxn1	2.0992
Gm39718	2.09874
LOC108168083	2.09546
Slc8a3	2.09322
Gm29967	2.08948
Pml	2.08844
Thsd7a	2.0861
Stx1b	2.08461
LOC102634716	2.08221
Sptssb	2.08109
Mogat2	2.07833
Ppfia2	2.07798
Adam8	2.0758
Zp3	2.07461
Nuggc	2.07423
Gm40070	2.07158
Saxo1	2.07112
Ttc16	2.06962
Dnaaf1	2.06806
Slc25a18	2.06391
Mir1945	2.05956
Hist2h2ac	2.05933
Cdh15	2.05678
Unc13d	2.05668
B3gat2	2.05494
Gm41835	2.05322
Drc1	2.05288
Cuedc1	2.05182
Gm41442	2.0514
Gm40243	2.04911
Zfp831	2.04873
Gstm3	2.04812
4933425B07Rik	2.04732
Serpinb5	2.04692
Gm33513	2.04508
Col1a1	2.04434
Gm16341	2.04237
Gm31447	2.04187
Gm35658	2.04096
Atp7b	2.0406
B3gnt2	2.04053
Abhd16b	2.03983
Itih2	2.03909
Ap3b2	2.03908
Tnfrsf10b	2.03858
Doc2b	2.03831
Cys1	2.0361
Klrb1c	2.03528
Shank3	2.03478
H2-M3	2.03406
LOC102632415	2.0323
Gm36538	2.03197
Gm30928	2.03072
Tmprss6	2.03049
Clec18a	2.02932
Steap1	2.02831
Gm30188	2.02823
9430041J12Rik	2.02708
4930539E08Rik	2.02685
Glt8d2	2.02583
Gm11592	2.02467
Ptgdr2	2.02447
Plppr1	2.02278
Gm32655	2.02235
Dusp5	2.02217
Agtr1b	2.02151
Ctf2	2.02027
Gm12996	2.01913
Igf1os	2.01906
Cttnbp2	2.01655
Hopx	2.01164
Sema3e	2.01158
Gm34541	2.01117
Ctsw	2.01025
Slc12a1	2.00797
Gm30729	2.00795
Gm8140	2.00747
Rsbn1	2.0045
Wwtr1	2.00161
Mvp	2.00129
Gm39002	2.0012
Hist1h2bn	-2.00097
Gm6961	-2.00103
Prr16	-2.00137
Gm42228	-2.00147
Pdpr	-2.00468
Pitpnm3	-2.00601
Ctla2a	-2.0086
Lama4	-2.01232
Sft2d2	-2.01491
Rnf32	-2.01505
Srpk1	-2.01646
LOC102636024	-2.0182
C230029F24Rik	-2.0183
Fn3krp	-2.01997
Gm35019	-2.02049
LOC108167419	-2.02133
Gm1965	-2.02189
Prtn3	-2.02227
Myh7b	-2.0234
Gm26629	-2.02492
Gm6987	-2.02492
Gm39876	-2.02595
Oxt	-2.02595
Gm13375	-2.02614
Gm32449	-2.02934
C1ql3	-2.02959
Klf2	-2.02983
Caprin2	-2.03028
Gm40186	-2.03302
Gfra3	-2.0337
Ccdc158	-2.03425
Kif19a	-2.03465
Smim1	-2.03558
Gm36631	-2.03623
Zfp114	-2.03778
LOC108167552	-2.03887
B4galt4	-2.04054
Hist1h2bm	-2.04196
Car11	-2.04487
Crybb3	-2.04526
Npr1	-2.04589
Gm13794	-2.04702
Pdzd7	-2.04865
Cnst	-2.04973
4930467D21Rik	-2.04995
Cstad	-2.05298
Rnf5	-2.05378
Sun3	-2.05767
AI464131	-2.06008
Gm41042	-2.06079
Gm40096	-2.06129
Cdhr2	-2.06201
Amdhd1	-2.06426
H3f3c	-2.06447
Gm40378	-2.06904
Rph3al	-2.06944
LOC102635122	-2.0697
Hoxa2	-2.06977
Gm40134	-2.07082
Tmem221	-2.07343
Tmem190	-2.07778
Ntf5	-2.07952
Gm26728	-2.08118
4930515L19Rik	-2.09059
Gdf11	-2.09418
Arap2	-2.09494
Mir2861	-2.09503
1700001G01Rik	-2.10045
Hsf3	-2.1016
Vmn2r30	-2.10181
Lamb2	-2.10383
Mamld1	-2.10553
Rassf5	-2.10723
Eps8l1	-2.10844
Rwdd2a	-2.10949
Smpd5	-2.11321
Gm29724	-2.11806
LOC105243939	-2.11993
E130112N10Rik	-2.12078
Gm28729	-2.12107
Tbx19	-2.12429
Rasl11a	-2.12619
Gm33391	-2.12876
Syne1	-2.12944
Gm29811	-2.12971
Zfp69	-2.13101
LOC105243599	-2.13189
Pth1r	-2.14046
C77080	-2.1474
Pvrig	-2.14873
Gm36844	-2.14947
Gm41501	-2.14973
Asb4	-2.14974
Sec14l1	-2.14974
Col28a1	-2.15018
Plcd1	-2.1505
Rxfp2	-2.15073
Gm30019	-2.15148
Ceacam10	-2.15411
Kiss1r	-2.15419
Scml4	-2.15563
Hist1h3g	-2.15602
S1pr4	-2.15935
Fzd2	-2.1596
Gm34225	-2.164
Gm16322	-2.16856
Slc25a48	-2.17015
Trim37	-2.17379
Gm40941	-2.17407
1700017J07Rik	-2.18208
4932412D23Rik	-2.18748
Snai2	-2.19381
Fcnb	-2.19454
6720468P15Rik	-2.19551
Cd207	-2.19605
Fam91a1	-2.19719
Draxin	-2.19745
Slc9b2	-2.19898
Gli2	-2.19989
Abcc12	-2.20096
Tmem236	-2.20147
Mtmr4	-2.20373
Samd5	-2.20726
Men1	-2.21161
Samd4	-2.21655
4930538K18Rik	-2.21757
Gm38506	-2.22083
Crybb2	-2.22375
LOC102640882	-2.22459
Serpinh1	-2.23208
LOC102636907	-2.23287
Tbx3os1	-2.23844
1700030M09Rik	-2.24385
Gm36503	-2.24424
Gm35466	-2.2454
Trp53inp1	-2.24832
Gm36074	-2.24879
Samd10	-2.24954
Celf5	-2.2518
Nim1k	-2.2535
Afap1	-2.2569
Ascl1	-2.26092
Cldn34a	-2.26096
L1cam	-2.26686
Gm36857	-2.26699
Gm32483	-2.26775
Gm34405	-2.26868
A230083G16Rik	-2.26883
Gm40123	-2.27134
Ankdd1b	-2.27163
Gm40166	-2.27306
Lrrc16b	-2.27306
Gm30804	-2.27355
Gm39538	-2.27727
Tdo2	-2.27884
Gm40385	-2.27952
Gm15706	-2.27975
Ryr2	-2.28468
2310014F06Rik	-2.28469
Sctr	-2.28745
Spock1	-2.28759
LOC102639143	-2.29492
Elane	-2.29647
Gm40229	-2.2979
Dyrk4	-2.29853
Gm29836	-2.29915
Atad2	-2.30011
Dact3	-2.30047
9430083A17Rik	-2.30775
E230016M11Rik	-2.30904
Gm34376	-2.31271
Slc7a13	-2.31848
Kbtbd12	-2.31926
Ddx26b	-2.32074
Gm40190	-2.32237
1700018B08Rik	-2.32281
Anks6	-2.32283
Jph1	-2.32587
Gm40365	-2.3271
Gm30489	-2.33055
Gm34921	-2.33055
Gm3579	-2.33267
Lhfpl1	-2.33985
Otos	-2.34088
Gm41056	-2.34324
Abcc9	-2.34793
Ucp3	-2.35069
Gm34934	-2.36215
Gm33470	-2.36311
9330198N18Rik	-2.36459
Zfp820	-2.36717
Zfp354a	-2.36833
Gm29909	-2.36835
Rcor3	-2.36877
Gm9047	-2.37079
A230072E10Rik	-2.3711
Pear1	-2.37135
Prss8	-2.37135
LOC102633794	-2.37321
Acot2	-2.37383
Gm36660	-2.38133
LOC108168353	-2.38202
Hist1h2bl	-2.38209
Gm38729	-2.3827
Muc6	-2.38287
4933406I18Rik	-2.38401
Gm28535	-2.38509
Gm42116	-2.38899
Gm36423	-2.3909
Gm30556	-2.39487
Gm39724	-2.39532
Dcst2	-2.39609
Gm17745	-2.40058
Syngr3	-2.40293
Igfbp5	-2.4089
Cnn2	-2.41058
Gm5622	-2.41087
Gm31649	-2.41691
Gm35319	-2.42043
Pllp	-2.42112
Apol7e	-2.42178
L3hypdh	-2.42316
Tmem88b	-2.42493
Thsd1	-2.42634
Fabp7	-2.42783
Gm36139	-2.43202
Mettl20	-2.43202
Vmn2r56	-2.43862
Gm31616	-2.44102
4930404I05Rik	-2.44104
Gm12240	-2.44229
Grk1	-2.44229
LOC108167998	-2.44606
Zfp108	-2.44637
Kremen2	-2.4491
LOC108167318	-2.44934
Gm40915	-2.45459
Gm2036	-2.45637
Erg	-2.45637
Fam83b	-2.45637
Gm5460	-2.45637
LOC102635467	-2.45899
Gm31077	-2.4599
Gm29771	-2.46348
Gm40293	-2.46395
Halr1	-2.46395
Jhy	-2.46425
Ankrd29	-2.47227
Gpr182	-2.47311
Dact1	-2.4759
LOC108167738	-2.47936
Gm3924	-2.4802
Fer1l5	-2.481
LOC108167382	-2.48111
Tdrd12	-2.48392
Nxph4	-2.48682
Gm38878	-2.49149
Tmem211	-2.49449
Nudt17	-2.49665
Gm33827	-2.49839
2810029C07Rik	-2.49939
Ido1	-2.50169
Gm32069	-2.50351
Gm30021	-2.50457
1190028D05Rik	-2.50722
Gm5108	-2.50722
Ccdc36	-2.51397
Gm32591	-2.51466
Col16a1	-2.5147
Dagla	-2.52317
Lmtk3	-2.52402
Gm32487	-2.52964
Trim62	-2.53122
Clca4a	-2.53258
Arrdc2	-2.53366
Frmpd1	-2.53486
P4ha2	-2.54017
Hpgd	-2.54939
Htra4	-2.55838
Runx1t1	-2.55857
Gm34418	-2.55943
Col8a1	-2.55974
Mpv17l2	-2.56077
Cd101	-2.56113
Ormdl2	-2.56121
Slc36a1os	-2.59257
Musk	-2.5962
4921507G05Rik	-2.60343
LOC108167485	-2.60376
Map6d1	-2.60676
Sbk2	-2.61008
St8sia6	-2.61133
Gm30582	-2.61509
Pot1b	-2.61531
2700070H01Rik	-2.61784
Hes2	-2.61788
Tmem151a	-2.61879
Gm35999	-2.63121
Gm36459	-2.6365
Wbscr17	-2.64142
Gm29864	-2.64735
Hdhd3	-2.64922
Kng1	-2.64928
Klhl23	-2.6585
LOC108167345	-2.6628
Dcst1	-2.67054
LOC108169074	-2.67172
Tomt	-2.6731
Cfap221	-2.68657
Tbpl2	-2.69261
Nfe2	-2.69587
Acsm3	-2.7011
Scn5a	-2.7046
Asb12	-2.72238
Egflam	-2.72342
Gm29942	-2.72603
Gm33149	-2.73758
Gm34979	-2.74117
Tmprss11d	-2.742
Kif27	-2.74662
Gm39149	-2.74845
Cd93	-2.76283
Gm14230	-2.76294
Gm26908	-2.76376
Sult3a1	-2.76777
4930518J21Rik	-2.76993
B230214G05Rik	-2.76993
Padi2	-2.76993
Gm27239	-2.77211
Gm31298	-2.7725
Foxc1	-2.78985
Gm33031	-2.78985
Larp6	-2.78985
Gm35480	-2.79577
4930417O22Rik	-2.79812
Gm35117	-2.79935
Fam214a	-2.80087
LOC102641621	-2.80633
Platr25	-2.80813
5830454E08Rik	-2.81096
Sarm1	-2.81498
Gm31980	-2.81913
Gm40552	-2.82755
Gm38422	-2.83239
Gm30757	-2.8349
Gm34276	-2.83682
Trim26	-2.83796
Gpr149	-2.84694
Nuak1	-2.84708
Slc9a3	-2.8519
Gm5751	-2.85559
Dbx2	-2.8668
Gm34301	-2.87178
Trim43a	-2.87455
Rtkn2	-2.88104
5033417F24Rik	-2.88111
Gm34560	-2.88699
Rarres1	-2.89084
Cd177	-2.89348
4732416N19Rik	-2.8954
Lrriq1	-2.89685
Xpnpep2	-2.90105
Gm14502	-2.90478
Gm9054	-2.9147
Sv2b	-2.93705
Gm31815	-2.93734
Podnl1	-2.94428
Suox	-2.94864
Gm3189	-2.95103
A930001C03Rik	-2.97243
Gm30918	-2.98363
4933424M12Rik	-2.98558
Gm29878	-2.99085
Gm38762	-3.00668
Kcna3	-3.00743
Samd14	-3.00786
Gm6592	-3.0131
Gm17250	-3.02038
Cyp2j8	-3.02103
Tmem139	-3.0236
Gm38440	-3.02736
Cgn	-3.02749
Gm3448	-3.03597
Gm32857	-3.03652
LOC108167325	-3.04094
1700124L16Rik	-3.05266
Gucy2e	-3.05562
1700017G19Rik	-3.05968
Prune2	-3.0693
Gm10790	-3.08463
Kcnip3	-3.08482
Zfp773	-3.08606
Tcf19	-3.10848
Gm40377	-3.10906
Gm5373	-3.12792
Csrnp3	-3.13163
Lgr6	-3.13349
Fam57b	-3.14113
Cdsn	-3.15514
Rhcg	-3.19071
Coro6	-3.19411
Gm35941	-3.20409
Tyr	-3.21335
Gm39081	-3.21443
Gm33187	-3.21703
Gabbr1	-3.22829
Cyp2u1	-3.23049
Gm26536	-3.24299
Lax1	-3.25896
Gm36533	-3.26414
Gm6116	-3.27127
Olfr370	-3.2755
Gm30032	-3.299
Chp2	-3.29956
D630023F18Rik	-3.31766
G0s2	-3.31989
Gm39424	-3.32118
Gm33864	-3.3317
Gm34184	-3.3347
Hdac9	-3.33781
Cyp4f37	-3.34019
2810039B14Rik	-3.3432
Wdyhv1	-3.34844
Epor	-3.43508
Gm34466	-3.4374
Gm33582	-3.44584
Gm40175	-3.45284
Cpa3	-3.45629
Slc16a12	-3.45895
Gm40296	-3.48004
Qrich2	-3.4883
8030462N17Rik	-3.49497
Asgr2	-3.49613
Lhx4	-3.4969
Rgs9bp	-3.49757
Gm5590	-3.51027
1700003E16Rik	-3.51198
Dgcr14	-3.53469
Gm5084	-3.53573
Zfp30	-3.54989
LOC105246506	-3.57214
LOC108167786	-3.59067
LOC108168486	-3.5957
2610028E06Rik	-3.60053
Kcnj16	-3.62109
Gm13481	-3.62574
Slc22a17	-3.63999
Mafa	-3.64244
Gm19583	-3.65666
Fads3	-3.66017
Gm31088	-3.66349
Gm40835	-3.6643
1700025M24Rik	-3.6718
Sorbs3	-3.67283
Gm28905	-3.6913
LOC108167465	-3.69709
Gm40950	-3.71609
Enthd1	-3.72725
Skp2	-3.73608
Gm34489	-3.74004
Abcg3	-3.75176
Gm38822	-3.77554
Als2cr11b	-3.77591
Ankrd9	-3.79381
Gm16863	-3.81184
Gsdmc4	-3.82834
A330009N23Rik	-3.83788
Dgcr2	-3.84183
Gm30375	-3.85704
Slc16a13	-3.85943
Sf1	-3.86055
LOC108167422	-3.88082
BB094273	-3.89346
0610005C13Rik	-3.89879
Tbata	-3.90017
Gm9994	-3.92088
Snap25	-3.93927
Rspo1	-3.94019
4933425L06Rik	-3.97399
Rcn3	-4.00315
Gm35347	-4.01192
LOC108168804	-4.01959
Nos3	-4.06102
LOC105243964	-4.06771
Mrvi1	-4.06967
Mfsd9	-4.08732
Gm9465	-4.09944
Alox8	-4.1116
Ccdc155	-4.11327
Krt80	-4.11649
LOC102639505	-4.14518
Lzts1	-4.17119
Vps37d	-4.17832
9830147E19Rik	-4.18915
Gm39638	-4.19368
LOC108167814	-4.19494
Scrt2	-4.21838
Rad9a	-4.22123
Hykk	-4.23781
Gm15704	-4.24493
Gm4788	-4.25668
Gm36003	-4.26481
Gm13479	-4.26767
4930414N06Rik	-4.27616
Vstm4	-4.27797
Hist1h1b	-4.28203
Ttc29	-4.35616
Hist1h4j	-4.37437
Stum	-4.37575
Il12rb1	-4.37801
Icos	-4.38813
Thrsp	-4.38955
A730004F24Rik	-4.4177
Gstp1	-4.42183
2310043O21Rik	-4.49885
Lhx1os	-4.50405
Gm13201	-4.52105
Gcc2	-4.56126
Gm35611	-4.56967
Wnt3	-4.57546
Mgl2	-4.62182
Gm39023	-4.71263
Mex3b	-4.78055
LOC102631930	-4.81724
Gm32504	-4.84996
Vmn1r32	-4.87657
LOC108168087	-4.89535
Nrarp	-4.90856
AI413582	-4.92116
Gm40914	-4.9345
Gm38728	-5.0227
Gm40680	-5.1348
Gm29687	-5.16822
P2rx6	-5.19365
Kifc1	-5.21012
Stpg2	-5.25729
Gm34305	-5.34413
Gm39185	-5.34413
Gm34923	-5.40325
Zpld1	-5.41245
Dlg4	-5.43716
Gm40862	-5.46203
Gm32404	-5.50761
Gm38740	-5.52544
Fam46b	-5.53364
Padi3	-5.53942
4930435F18Rik	-5.54065
LOC108167333	-5.66067
Gm30165	-5.74206
Gm26698	-5.74449
Ccdc83	-5.77997
Otx1	-5.84145
Perp	-5.89697
Gm17030	-5.92304
Rab3a	-5.94806
Gm39233	-5.96411
Tacr3	-5.98265
8030443G20Rik	-5.99657
Gm32333	-6.0233
Gm40654	-6.13193
Gm40610	-6.14512
Sspo	-6.14512
Cdh2	-6.16159
Mir20a	-6.16591
Gm39604	-6.19468
Gm30020	-6.20241
AA387200	-6.20374
Cd163l1	-6.20374
Gm33557	-6.20688
Gm39132	-6.27851
Gm33811	-6.31022
Grik3	-6.31873
Cks1brt	-6.35675
LOC108168399	-6.37378
Gm20759	-6.55287
AY512915	-6.57237
Lrrc27	-6.59232
Gm39535	-6.63165
Gm41964	-6.69449
LOC108168393	-6.7518
Ackr2	-6.85487
Gm34043	-6.98915
Gm38725	-6.99878
Sla2	-7.00267
Rnf43	-7.00838
Plac1	-7.10825
0610010K14Rik	-7.29834
Ccr2	-7.36134
Tcap	-7.40473
Skida1	-7.51802
Gm39602	-7.66819
Olfr1428	-7.76814
Gm33432	-7.95124
4930592A05Rik	-8.02281
Rab17	-8.13782
Dnajc5g	-8.1425
Stk32a	-8.18204
Nlrx1	-8.22836
Gm34131	-8.24455
Gm34823	-8.27714
Gm30178	-8.2797
Rbp1	-8.4059
Gm35458	-8.63745
Tnfrsf25	-8.72093
Gm21685	-8.82159
Gm11827	-8.8723
Cfhr2	-8.90871
5430419D17Rik	-8.96699
Gm33555	-10.0768
Gm1110	-10.1873
Gtsf1l	-11.0536
Fam84a	-11.3133
Ska2	-11.5754
LOC102633190	-11.7663
Lrrc15	-12.2869
Gm36365	-12.7833
8030423F21Rik	-12.8036
Znrd1as	-13.3906
Hes1	-13.774
Acot1	-14.8993
Scrt1	-15.9506
Gm29630	-16.3496
Gm33018	-16.5887
LOC108168645	-16.7546
Nms	-16.8478
Gm29949	-16.9101
2810459M11Rik	-17.0589
Efna4	-17.353
Pcdh1	-17.6891
Syt15	-18.4395
Gm36337	-18.478
Gm31568	-19.0213
Lst1	-19.2031
Fbxo32	-19.6661
Slc25a11	-19.6662
Gm13165	-23.9739
Gm42031	-25.4669
Foxo6	-25.7708
Gm41325	-27.9518
Gm29928	-28.6122
Gm21596	-43.9447
Rasgrp2	-47.0953
Zkscan4	-49.9665
Gm41666	-97.1822
